# Supplementary material for: 3-Anilino-1,3-di-2-pyridylpropan-1-one
Source: Acta Crystallogr Sect E Struct Rep Online. 2009 Oct 17;65(Pt 11):o2739. doi: 10.1107/S160053680904121X (PMC2971067; doi:10.1107/S160053680904121X)
Supplement: Supplementary file 2 [file e-65-o2739-Isup2.hkl]

# 
# h,k,l, Fc-squared, Fo-squared, sigma(Fo-squared) and status flag 
# 
data_I
_shelx_title ' B IN P2(1)2(1)2(1)' 
_shelx_refln_list_code          4 
_shelx_F_calc_maximum      134.59 
_exptl_crystal_F_000       640.00 
_reflns_d_resolution_high  0.7819 
 
loop_ 
 _symmetry_equiv_pos_as_xyz 
 'x, y, z' 
 '-x+1/2, -y, z+1/2' 
 'x+1/2, -y+1/2, -z' 
 '-x, y+1/2, -z+1/2' 
 
_cell_length_a     9.3160 
_cell_length_b    10.2750 
_cell_length_c    16.6520 
_cell_angle_alpha  90.000 
_cell_angle_beta   90.000 
_cell_angle_gamma  90.000 
 
_shelx_F_squared_multiplier     1.000 
 
loop_ 
 _refln_index_h 
 _refln_index_k 
 _refln_index_l 
 _refln_F_squared_calc 
 _refln_F_squared_meas 
 _refln_F_squared_sigma 
 _refln_observed_status 
   2   0   0     9135.70     9159.09    859.00 o 
   4   0   0      143.47      133.14     13.55 o 
   6   0   0       47.63       44.08      7.41 o 
   8   0   0        2.50        5.60     11.02 o 
  10   0   0        0.59       -5.06     15.54 o 
   1   1   0       23.43       26.06      2.20 o 
   2   1   0    18113.92    17911.41   1187.85 o 
   3   1   0     2066.73     2070.18    137.55 o 
   4   1   0      419.29      368.42     25.00 o 
   5   1   0       90.07      112.85      9.91 o 
   6   1   0      284.26      318.06     25.93 o 
   7   1   0       19.20       23.56      5.48 o 
   8   1   0        3.18       -1.61      7.23 o 
   9   1   0       32.23       58.68     12.14 o 
  10   1   0       10.21       17.03     12.01 o 
  11   1   0        0.00       -0.05     12.10 o 
   0   2   0     7978.09     7626.97    722.73 o 
   1   2   0     3255.59     3190.60    173.93 o 
   2   2   0     5090.34     5054.88    301.34 o 
   3   2   0      944.30      920.95     55.27 o 
   4   2   0       26.99       22.15      3.94 o 
   5   2   0       43.76       49.02      5.34 o 
   6   2   0      246.68      273.89     19.54 o 
   7   2   0      339.49      335.54     25.56 o 
   8   2   0       80.06       94.26     13.85 o 
   9   2   0       18.60       33.19     11.05 o 
  10   2   0        0.97       -7.80     22.13 o 
  11   2   0        0.11        9.25     12.50 o 
   1   3   0       19.48       18.55      2.12 o 
   2   3   0     2305.17     2275.25    124.35 o 
   3   3   0      261.57      307.58     18.85 o 
   4   3   0      536.54      574.18     34.71 o 
   5   3   0        0.00        1.86      7.32 o 
   6   3   0       16.78        9.35      4.59 o 
   7   3   0        0.43        5.72      5.36 o 
   8   3   0       24.65       23.08     11.74 o 
   9   3   0       31.74       32.57     11.81 o 
  10   3   0        0.95        2.26     16.98 o 
  11   3   0        0.07       -6.76     14.89 o 
   0   4   0      266.35      277.41     27.39 o 
   1   4   0      162.58      164.33      9.43 o 
   2   4   0        4.00        3.04      2.17 o 
   3   4   0       85.97       80.12      5.98 o 
   4   4   0      274.66      273.56     17.19 o 
   5   4   0        0.18       -4.48      4.50 o 
   6   4   0      182.73      181.97     13.86 o 
   7   4   0       14.29       17.02      5.79 o 
   8   4   0      142.07      149.65     12.63 o 
   9   4   0        7.81        3.16      9.83 o 
  10   4   0        0.04       14.73     12.87 o 
  11   4   0        0.17       -8.41     14.38 o 
   1   5   0      455.91      496.89     30.29 o 
   2   5   0       44.08       50.58      4.06 o 
   3   5   0      765.65      794.26     43.85 o 
   4   5   0       31.11       33.13      4.85 o 
   5   5   0        2.50        1.81      5.42 o 
   6   5   0        9.59        4.61     14.18 o 
   7   5   0       12.16       13.43      5.47 o 
   8   5   0        3.01        0.84      6.04 o 
   9   5   0        2.19      -19.00     24.12 o 
  10   5   0        1.92       -9.29     13.22 o 
  11   5   0        3.17        3.11     19.46 o 
   0   6   0        1.40       -3.70      4.60 o 
   1   6   0      167.85      163.53     12.19 o 
   2   6   0       26.55       40.91      4.12 o 
   3   6   0       25.70       36.35      4.11 o 
   4   6   0       40.26       31.26      5.30 o 
   5   6   0       10.03        9.31      5.07 o 
   6   6   0       91.29       92.10     10.93 o 
   7   6   0        2.93       -6.18      7.68 o 
   8   6   0        1.18      -10.15     10.21 o 
   9   6   0        3.74        6.62     11.02 o 
  10   6   0        1.95       -1.81     27.82 o 
   1   7   0       22.74       20.22      4.69 o 
   2   7   0      131.92      146.62     11.56 o 
   3   7   0        0.22       -3.09      4.31 o 
   4   7   0       11.95        9.03      6.39 o 
   5   7   0        2.72        6.98      6.63 o 
   6   7   0      231.77      276.58     75.15 o 
   7   7   0       53.21       37.59     10.27 o 
   8   7   0        1.75       -9.31      9.31 o 
   9   7   0        3.05        1.82     10.76 o 
  10   7   0        3.80       -0.72     37.58 o 
   0   8   0      281.83      303.33     30.72 o 
   1   8   0      310.40      269.66     19.71 o 
   2   8   0       11.68       18.71      5.53 o 
   3   8   0       38.07       29.87      8.10 o 
   4   8   0        9.15       -1.26      6.83 o 
   5   8   0       16.17       13.01      7.84 o 
   6   8   0       12.53        4.77      8.04 o 
   7   8   0        0.03        8.92     11.92 o 
   8   8   0       20.57       23.31     11.10 o 
   9   8   0        1.29        2.04     12.46 o 
   1   9   0       72.34       69.03      7.67 o 
   2   9   0      136.98      152.30     17.78 o 
   3   9   0       17.22       16.69      7.45 o 
   4   9   0       19.96       15.26      8.28 o 
   5   9   0        8.63       11.34      8.62 o 
   6   9   0       82.09       92.47     14.75 o 
   7   9   0        5.88       -0.77     10.21 o 
   8   9   0        2.65       -4.57     11.93 o 
   0  10   0      247.48      264.57     28.29 o 
   1  10   0       46.59       47.04      7.08 o 
   2  10   0       41.35       31.27     10.12 o 
   3  10   0        9.47        9.60      8.33 o 
   4  10   0        7.88        2.51      9.13 o 
   5  10   0       15.91       29.89     10.85 o 
   6  10   0        0.39       -2.38      9.84 o 
   7  10   0        0.01      -12.50     12.50 o 
   1  11   0       85.22       79.87     11.18 o 
   2  11   0        4.30       13.43      9.32 o 
   3  11   0        7.11        7.35     10.03 o 
   4  11   0       21.38       39.92     11.85 o 
   5  11   0       18.22       32.08     13.09 o 
   0  12   0        3.38      -11.13     11.13 o 
   1  12   0        5.26        8.66     15.72 o 
   2  12   0        7.90       14.62     11.03 o 
   3  12   0       39.10       43.48     14.09 o 
   4  12   0        2.33       17.88     19.87 o 
   1  13   0        0.03       -7.83     14.99 o 
   1   0   1     2618.91     2653.00    203.40 o 
   2   0   1      486.87      438.72     26.38 o 
   3   0   1       57.45       66.80      7.77 o 
   4   0   1       55.76       53.74      4.85 o 
   5   0   1      646.81      695.16     41.97 o 
   6   0   1       79.53       78.40      7.20 o 
   7   0   1       40.47       32.86      8.73 o 
   8   0   1       11.73        5.09     12.65 o 
   9   0   1       41.95       43.44     19.15 o 
  10   0   1        1.28      -10.59     10.59 o 
  11   0   1        5.20       10.72     11.99 o 
   0   1   1      739.37      699.32     54.05 o 
   1   1   1     1912.87     1763.40     83.03 o 
   2   1   1     3214.76     3243.46    152.67 o 
   3   1   1     5897.60     5830.05    258.40 o 
   4   1   1      399.98      419.37     18.95 o 
   5   1   1       83.93       87.75      4.80 o 
   6   1   1       38.53       43.04      3.80 o 
   7   1   1       78.12       76.41      6.34 o 
   8   1   1       19.39       12.07      6.57 o 
   9   1   1       16.00       17.54      6.85 o 
  10   1   1       12.59        8.42      8.00 o 
  11   1   1        1.36       -4.37      8.95 o 
   0   2   1    10309.40    10107.38    677.17 o 
   1   2   1     2238.97     2258.01     90.95 o 
   2   2   1     2183.70     2179.09     96.72 o 
   3   2   1      197.37      190.99      9.48 o 
   4   2   1      270.78      293.59     13.51 o 
   5   2   1      355.59      384.72     18.70 o 
   6   2   1      141.40      143.82     11.97 o 
   7   2   1       46.50       51.48      5.02 o 
   8   2   1       26.35       20.08      6.05 o 
   9   2   1        6.63        1.51      7.47 o 
  10   2   1        1.98        8.92      7.88 o 
  11   2   1        0.25        1.96      9.45 o 
   0   3   1      225.74      232.64     16.03 o 
   1   3   1       46.26       46.32      2.63 o 
   2   3   1       89.70       96.52      4.34 o 
   3   3   1      493.40      483.42     21.77 o 
   4   3   1      494.73      501.69     22.66 o 
   5   3   1       58.98       57.50      4.19 o 
   6   3   1      110.15      113.69      8.34 o 
   7   3   1      119.43      115.06      7.23 o 
   8   3   1       56.41       64.28      6.13 o 
   9   3   1       15.71       48.61     12.54 o 
  10   3   1        6.65       -8.18      8.18 o 
  11   3   1        0.85        0.00     10.93 o 
   0   4   1       23.74       28.95      5.35 o 
   1   4   1      568.44      581.16     23.69 o 
   2   4   1       18.40       19.25      1.82 o 
   3   4   1      801.66      836.26     33.89 o 
   4   4   1       30.91       36.05      2.98 o 
   5   4   1      456.18      457.64     22.37 o 
   6   4   1       80.71       74.46      5.39 o 
   7   4   1       12.22        5.62      3.95 o 
   8   4   1        3.54       11.48      6.41 o 
   9   4   1        8.21        1.26      8.84 o 
  10   4   1        5.63       13.51     12.82 o 
  11   4   1        1.60       -8.49     10.52 o 
   0   5   1       42.77       42.55      4.65 o 
   1   5   1      201.16      194.51      8.74 o 
   2   5   1       24.27       28.92      2.26 o 
   3   5   1       63.63       71.35      3.89 o 
   4   5   1       52.19       48.65      3.89 o 
   5   5   1       10.58        4.66      3.30 o 
   6   5   1      131.48      135.33      7.96 o 
   7   5   1       44.58       43.87      4.85 o 
   8   5   1       21.85       13.48      4.63 o 
   9   5   1        4.31       -0.25      5.84 o 
  10   5   1        0.36       -4.62      9.21 o 
  11   5   1        4.38      -14.11     14.11 o 
   0   6   1       38.63       39.26      5.37 o 
   1   6   1       85.78       90.56      5.11 o 
   2   6   1       47.61       45.25      3.51 o 
   3   6   1       38.74       39.85      3.21 o 
   4   6   1       69.83       78.03      5.37 o 
   5   6   1        0.79       -3.43      3.43 o 
   6   6   1       27.46       38.43      5.24 o 
   7   6   1       62.61       68.50      6.03 o 
   8   6   1       20.83       11.70      5.18 o 
   9   6   1        1.43       -1.79      6.18 o 
  10   6   1        4.80        9.98     19.96 o 
   0   7   1       86.70       89.60      8.04 o 
   1   7   1      238.15      225.44     11.66 o 
   2   7   1       44.15       46.32      4.07 o 
   3   7   1       33.33       38.26      4.51 o 
   4   7   1       45.51       53.46      6.57 o 
   5   7   1       38.80       32.33      5.70 o 
   6   7   1        8.43       12.20      5.60 o 
   7   7   1       44.99       43.05      7.39 o 
   8   7   1       12.02        7.54      9.57 o 
   9   7   1        9.29       -6.72      8.47 o 
  10   7   1        2.86      -16.26     34.32 o 
   0   8   1        0.14        0.01      5.50 o 
   1   8   1       88.06       78.43      5.50 o 
   2   8   1       97.43      100.98      6.49 o 
   3   8   1       41.85       42.66      6.43 o 
   4   8   1        6.93        9.37      4.94 o 
   5   8   1       11.35        8.95      5.44 o 
   6   8   1        9.76       11.41      6.23 o 
   7   8   1       43.11       35.60      8.63 o 
   8   8   1        5.90        3.18      7.00 o 
   9   8   1        0.02        4.15     12.20 o 
   0   9   1       31.99       48.47      6.60 o 
   1   9   1      100.24      105.15      6.79 o 
   2   9   1       11.71       14.04      4.18 o 
   3   9   1        9.80       16.92      6.79 o 
   4   9   1       12.24       12.91      5.92 o 
   5   9   1       16.66       17.75      6.46 o 
   6   9   1       10.02       11.04      6.76 o 
   7   9   1        5.03       -2.00      9.04 o 
   8   9   1        4.21       11.73      8.79 o 
   0  10   1      177.08      184.60     14.90 o 
   1  10   1      190.11      191.60     10.79 o 
   2  10   1       60.95       61.78      9.27 o 
   3  10   1      128.41      111.32     11.06 o 
   4  10   1        5.90        9.80      6.11 o 
   5  10   1        7.61        0.63      6.76 o 
   6  10   1        1.17       10.54      7.52 o 
   7  10   1        0.14       -4.80      8.97 o 
   0  11   1       74.09       64.90      9.31 o 
   1  11   1       43.06       41.24      6.53 o 
   2  11   1       12.18       17.05      7.43 o 
   3  11   1        6.92       11.12      7.26 o 
   4  11   1        2.21        4.40      7.00 o 
   5  11   1       13.55       21.91      8.84 o 
   0  12   1       18.26       13.55      8.55 o 
   1  12   1        6.06        4.99      9.98 o 
   2  12   1       12.19        9.74     11.26 o 
   3  12   1        7.29       10.38      8.55 o 
   4  12   1       42.36       53.29     22.22 o 
   0  13   1        1.59       -9.76     29.09 o 
   1  13   1        5.77       -1.72     11.06 o 
   0   0   2      226.01      229.97     30.71 o 
   1   0   2       35.45       30.90      2.23 o 
   2   0   2      652.04      554.19     33.28 o 
   3   0   2     1325.99     1295.20     77.38 o 
   4   0   2      328.54      329.13     20.21 o 
   5   0   2        0.41       -1.90      2.85 o 
   6   0   2        0.07        4.09      4.25 o 
   7   0   2       39.18       58.62     16.80 o 
   8   0   2      279.92      259.12     27.73 o 
   9   0   2       69.80       48.44     11.56 o 
  10   0   2        0.06      -10.60     10.60 o 
  11   0   2        0.56      -10.42     11.93 o 
   0   1   2     1185.27     1160.86     89.58 o 
   1   1   2      690.97      648.10     28.84 o 
   2   1   2     3805.58     3808.11    179.24 o 
   3   1   2      567.34      562.23     25.22 o 
   4   1   2      748.79      770.45     32.69 o 
   5   1   2       51.00       57.11      3.72 o 
   6   1   2        0.66       -0.72      2.72 o 
   7   1   2       10.19        8.29      4.52 o 
   8   1   2       16.04       13.84      6.17 o 
   9   1   2       14.26       19.67      6.98 o 
  10   1   2        0.08       -0.87      7.83 o 
  11   1   2        4.91        8.54     12.91 o 
   0   2   2     5154.53     4766.47    367.17 o 
   1   2   2     2076.89     1957.18     82.56 o 
   2   2   2     1211.38     1186.07     52.76 o 
   3   2   2       30.45       31.00      3.91 o 
   4   2   2      335.91      309.36     15.07 o 
   5   2   2      904.27      876.89     41.75 o 
   6   2   2      310.67      320.97     16.96 o 
   7   2   2      260.96      256.87     14.07 o 
   8   2   2      104.50      103.78      8.83 o 
   9   2   2       25.58       22.97      7.48 o 
  10   2   2       11.17       19.89     12.15 o 
  11   2   2        1.20        7.31      9.68 o 
   0   3   2       98.11      105.15      9.00 o 
   1   3   2      283.41      308.04     13.27 o 
   2   3   2      484.65      508.98     21.70 o 
   3   3   2      826.22      833.70     37.26 o 
   4   3   2     1238.51     1225.97     58.05 o 
   5   3   2      297.53      304.05     15.06 o 
   6   3   2       75.65       83.99      9.07 o 
   7   3   2       56.18       44.98     10.06 o 
   8   3   2       47.25       38.49     11.11 o 
   9   3   2       18.55        2.13      7.18 o 
  10   3   2       14.77       24.84     13.66 o 
  11   3   2        0.37      -11.08     11.08 o 
   0   4   2      784.37      762.66     51.54 o 
   1   4   2     1870.19     1839.83     74.32 o 
   2   4   2     1046.47     1091.80     44.12 o 
   3   4   2      236.22      253.38     11.15 o 
   4   4   2      195.65      208.76     10.51 o 
   5   4   2       51.18       52.02      4.60 o 
   6   4   2       30.18       48.49     12.18 o 
   7   4   2      123.57      113.88      7.24 o 
   8   4   2       42.89       45.13      5.17 o 
   9   4   2        4.05       -1.52      6.18 o 
  10   4   2        3.76       -5.97      8.39 o 
  11   4   2        2.30       -0.27     10.91 o 
   0   5   2        1.76       -1.26      2.98 o 
   1   5   2      234.13      230.22     10.82 o 
   2   5   2     1203.95     1251.21     48.52 o 
   3   5   2      470.65      491.41     20.21 o 
   4   5   2       33.63       40.27      4.51 o 
   5   5   2        3.86        1.52      3.13 o 
   6   5   2        0.24       -2.24      3.37 o 
   7   5   2       10.52        9.98      5.32 o 
   8   5   2       14.89       12.97      7.85 o 
   9   5   2        0.10       -6.39      6.39 o 
  10   5   2        4.93        4.98      9.81 o 
   0   6   2      339.21      344.27     24.09 o 
   1   6   2       13.30       10.91      2.49 o 
   2   6   2      557.69      578.48     26.34 o 
   3   6   2      214.81      232.24     10.57 o 
   4   6   2       20.11       15.59      3.58 o 
   5   6   2        6.48       11.43      4.28 o 
   6   6   2      180.39      162.79     10.05 o 
   7   6   2        2.60        7.52      4.55 o 
   8   6   2       42.31       45.25      6.40 o 
   9   6   2        7.92        5.85      7.14 o 
  10   6   2        2.68       -4.11     13.70 o 
   0   7   2       38.96       42.19      7.46 o 
   1   7   2       71.85       74.49      5.12 o 
   2   7   2      158.14      138.36      7.77 o 
   3   7   2      205.60      196.67     12.21 o 
   4   7   2       39.22       40.41      9.43 o 
   5   7   2       10.93        7.26      5.61 o 
   6   7   2      183.58      182.38     14.60 o 
   7   7   2        1.98        5.67      5.77 o 
   8   7   2        1.77        2.88      6.48 o 
   9   7   2        1.02       -2.10      7.67 o 
  10   7   2        2.19       -8.39     18.56 o 
   0   8   2        0.01        3.14      4.40 o 
   1   8   2      185.92      184.00      9.92 o 
   2   8   2       58.72       67.18      5.21 o 
   3   8   2      106.12      114.79      9.53 o 
   4   8   2       48.49       42.32      7.18 o 
   5   8   2       58.62       53.82      9.07 o 
   6   8   2       10.89        5.31      5.91 o 
   7   8   2        1.90       11.87      8.72 o 
   8   8   2        1.87        7.67      7.51 o 
   9   8   2        4.59        9.68      9.13 o 
   0   9   2      484.98      476.89     33.21 o 
   1   9   2      274.13      257.36     13.38 o 
   2   9   2      131.32      128.93      9.18 o 
   3   9   2       53.78       64.91      7.77 o 
   4   9   2        0.30        7.32      6.88 o 
   5   9   2        8.40        7.41      6.19 o 
   6   9   2        5.78       19.92      6.91 o 
   7   9   2        0.63       -7.01      7.22 o 
   8   9   2        3.82       14.17     10.74 o 
   0  10   2        3.69       -5.04      5.04 o 
   1  10   2        0.07       -2.45      4.04 o 
   2  10   2      117.62      146.89     10.64 o 
   3  10   2        6.85        7.46      6.41 o 
   4  10   2        7.84        5.28      6.38 o 
   5  10   2       10.01        3.59      6.75 o 
   6  10   2        6.49       15.20      7.91 o 
   7  10   2        2.42        9.24      9.82 o 
   0  11   2       22.53       20.67      7.10 o 
   1  11   2        0.31       12.21      5.78 o 
   2  11   2        5.53        3.15      6.73 o 
   3  11   2        8.30        9.12      7.12 o 
   4  11   2       10.56       17.01      7.70 o 
   5  11   2       11.53       24.85      8.70 o 
   0  12   2        7.12       16.53     15.09 o 
   1  12   2        6.80       13.73     11.85 o 
   2  12   2        2.17        0.65      7.92 o 
   3  12   2        5.76        1.60      8.46 o 
   0  13   2        0.10      -17.95     17.95 o 
   1  13   2        0.42       -8.80     11.66 o 
   1   0   3     2961.83     2883.27    191.33 o 
   2   0   3     1078.66     1004.96     60.13 o 
   3   0   3      369.54      384.56     23.28 o 
   4   0   3       85.23       94.71      6.56 o 
   5   0   3      281.58      312.10     19.36 o 
   6   0   3      254.89      245.66     20.38 o 
   7   0   3       24.53       23.22      6.48 o 
   8   0   3        4.50       -0.53     10.39 o 
   9   0   3       18.94       -2.36      9.71 o 
  10   0   3        2.85      -10.28     10.28 o 
  11   0   3        1.76        5.63     12.93 o 
   0   1   3     5105.59     4883.58    457.31 o 
   1   1   3     6314.20     6161.34    289.77 o 
   2   1   3     4270.74     4147.91    183.99 o 
   3   1   3     1199.32     1160.85     51.54 o 
   4   1   3     1749.19     1778.84     75.14 o 
   5   1   3      244.69      252.77     11.22 o 
   6   1   3       13.02       18.31      3.02 o 
   7   1   3       39.27       44.18      6.83 o 
   8   1   3       98.03      107.97     10.54 o 
   9   1   3       17.27       14.25      7.09 o 
  10   1   3        8.20        0.77      8.79 o 
  11   1   3        1.46        4.19      9.32 o 
   0   2   3     1206.39     1145.98     88.67 o 
   1   2   3     2581.88     2502.13    117.72 o 
   2   2   3     2090.19     2107.13     93.57 o 
   3   2   3       89.35       89.24      6.97 o 
   4   2   3      257.92      257.04     12.72 o 
   5   2   3      111.09      113.92      6.48 o 
   6   2   3       49.86       44.63      3.96 o 
   7   2   3       36.78       34.05      5.16 o 
   8   2   3       18.83       12.89      5.63 o 
   9   2   3       45.44       51.23      8.45 o 
  10   2   3       15.39       13.18      8.32 o 
  11   2   3        0.68       -3.28      9.71 o 
   0   3   3      186.48      172.35     14.08 o 
   1   3   3      785.95      757.53     33.90 o 
   2   3   3      234.06      236.81     10.28 o 
   3   3   3      523.20      522.01     24.96 o 
   4   3   3      866.08      816.58     38.79 o 
   5   3   3      256.46      278.08     13.91 o 
   6   3   3       39.69       36.44      4.40 o 
   7   3   3      207.01      202.68     13.38 o 
   8   3   3        9.02        8.21      5.03 o 
   9   3   3       23.99        8.57      7.29 o 
  10   3   3        6.70       -8.23      8.23 o 
  11   3   3        1.45        6.67     10.90 o 
   0   4   3      144.49      165.64     17.67 o 
   1   4   3      101.22      103.87      5.21 o 
   2   4   3      138.82      151.02      6.90 o 
   3   4   3      738.73      783.12     33.31 o 
   4   4   3       44.49       55.60      4.10 o 
   5   4   3       51.71       52.55      4.38 o 
   6   4   3      207.79      214.91     13.61 o 
   7   4   3      203.65      187.49     14.18 o 
   8   4   3       24.30       16.41      5.21 o 
   9   4   3       10.50       18.65      6.22 o 
  10   4   3        2.62       10.64      9.07 o 
  11   4   3        1.75        0.62     11.96 o 
   0   5   3      364.29      353.42     24.52 o 
   1   5   3       27.92       30.49      2.72 o 
   2   5   3      326.82      342.56     14.96 o 
   3   5   3      161.26      181.22      8.29 o 
   4   5   3       32.22       27.33      3.45 o 
   5   5   3      161.04      159.07      9.40 o 
   6   5   3       52.04       52.01      5.16 o 
   7   5   3       89.51       84.89      6.33 o 
   8   5   3       29.05       35.22      5.18 o 
   9   5   3        1.47       -1.52      6.52 o 
  10   5   3        3.57        3.84      9.99 o 
   0   6   3      506.75      503.06     34.59 o 
   1   6   3       10.06        6.05      2.59 o 
   2   6   3       94.30       93.52      5.33 o 
   3   6   3      325.05      318.15     16.99 o 
   4   6   3       69.83       68.60      6.91 o 
   5   6   3       32.82       32.46      4.61 o 
   6   6   3      149.10      163.37     15.28 o 
   7   6   3       25.37       26.56      5.20 o 
   8   6   3        7.06        2.13      5.32 o 
   9   6   3        5.39       -7.04      7.04 o 
  10   6   3        3.62       -4.93     13.26 o 
   0   7   3       19.15       13.93      4.46 o 
   1   7   3      246.89      255.52     12.99 o 
   2   7   3       30.95       38.30      4.44 o 
   3   7   3       13.59       10.50      4.75 o 
   4   7   3       19.34       12.78      5.87 o 
   5   7   3       47.25       56.05      7.21 o 
   6   7   3       47.18       45.68     12.46 o 
   7   7   3       19.75       16.89      6.41 o 
   8   7   3       15.70       19.33      8.06 o 
   9   7   3        0.01       -2.90      7.74 o 
   0   8   3      118.75      101.68     12.04 o 
   1   8   3       73.98       66.29      5.05 o 
   2   8   3      209.86      199.03     11.42 o 
   3   8   3      175.92      174.49     11.28 o 
   4   8   3      109.65      116.26     13.07 o 
   5   8   3        8.33       17.79      5.87 o 
   6   8   3       51.45       73.16     19.29 o 
   7   8   3       19.02        8.04      6.65 o 
   8   8   3        0.59       -1.88      7.42 o 
   9   8   3        3.73        6.38      9.64 o 
   0   9   3      195.64      179.55     14.09 o 
   1   9   3      122.41      122.69      7.65 o 
   2   9   3       41.87       38.83      5.25 o 
   3   9   3        5.81        7.34      7.82 o 
   4   9   3       10.42       11.36      8.18 o 
   5   9   3        0.21       -1.40      6.06 o 
   6   9   3        4.26       -4.31      6.91 o 
   7   9   3        1.88       -2.40      7.39 o 
   8   9   3        1.25       -1.77      9.15 o 
   0  10   3       56.87       64.94      8.01 o 
   1  10   3        9.52        8.16      4.58 o 
   2  10   3       42.79       41.68      6.04 o 
   3  10   3       18.07       30.94     11.89 o 
   4  10   3        5.64       18.90      6.91 o 
   5  10   3        3.23       -3.22      6.39 o 
   6  10   3        2.50        3.32      7.49 o 
   7  10   3       13.83        4.90     11.00 o 
   0  11   3        8.57       10.04      7.07 o 
   1  11   3        4.88       10.82      5.58 o 
   2  11   3        0.11       -6.65      6.65 o 
   3  11   3       21.67       23.53      7.73 o 
   4  11   3       21.26       17.28      8.27 o 
   5  11   3        3.39       10.83      8.29 o 
   0  12   3        5.31       18.25     11.65 o 
   1  12   3        0.53        2.51      6.83 o 
   2  12   3        6.37       -7.04      7.98 o 
   3  12   3        1.82        5.34      8.85 o 
   0  13   3        0.00       -4.34     27.10 o 
   0   0   4     2753.93     2758.57    365.64 o 
   1   0   4     1372.74     1286.60     98.85 o 
   2   0   4     2581.24     2394.40    159.04 o 
   3   0   4      141.60      140.00      8.96 o 
   4   0   4        1.26       -1.10      4.18 o 
   5   0   4      110.39      107.66      7.62 o 
   6   0   4       89.38       97.28      9.84 o 
   7   0   4        0.31       -6.33      9.97 o 
   8   0   4      193.56      170.80     49.86 o 
   9   0   4        0.03        4.20      9.10 o 
  10   0   4        6.98       10.55     11.52 o 
  11   0   4        8.48       27.25     13.62 o 
   0   1   4     1706.14     1694.53    158.91 o 
   1   1   4     4144.62     4046.56    219.79 o 
   2   1   4     1460.12     1439.83     63.99 o 
   3   1   4       46.63       46.36      3.04 o 
   4   1   4      711.25      698.21     31.30 o 
   5   1   4      110.04      104.97      9.39 o 
   6   1   4      161.09      159.03     10.78 o 
   7   1   4       12.76       14.05      4.50 o 
   8   1   4       12.28       -0.18      5.57 o 
   9   1   4        3.83        8.44      6.35 o 
  10   1   4        1.10       -5.07      7.69 o 
  11   1   4       10.69        7.82      9.92 o 
   0   2   4     3683.81     3682.01    283.68 o 
   1   2   4     1028.07      981.46     53.54 o 
   2   2   4      101.97      103.64      7.60 o 
   3   2   4       23.70       21.87      2.09 o 
   4   2   4      971.24      951.08     45.19 o 
   5   2   4      256.30      261.82     13.13 o 
   6   2   4      227.40      233.89     11.97 o 
   7   2   4      185.01      190.38     13.23 o 
   8   2   4      153.00      138.91     10.89 o 
   9   2   4        0.07       -1.13      7.14 o 
  10   2   4        3.56        8.69     11.66 o 
  11   2   4        1.65       -9.99      9.99 o 
   0   3   4      206.61      221.15     17.79 o 
   1   3   4     1628.95     1554.05     84.71 o 
   2   3   4       16.82       23.10      2.34 o 
   3   3   4      479.83      480.00     21.60 o 
   4   3   4      771.41      771.48     36.72 o 
   5   3   4      282.65      294.75     14.79 o 
   6   3   4       49.05       47.70      4.28 o 
   7   3   4       11.22       12.17      7.12 o 
   8   3   4      127.18      130.28     10.35 o 
   9   3   4        0.42        6.60      7.15 o 
  10   3   4       32.18       22.76      9.70 o 
  11   3   4        5.21        4.34     10.95 o 
   0   4   4      152.27      153.50     10.89 o 
   1   4   4      449.36      438.00     22.53 o 
   2   4   4      805.41      811.64     36.37 o 
   3   4   4       77.70       79.47      4.24 o 
   4   4   4       66.70       74.14      4.96 o 
   5   4   4       58.85       58.97      4.52 o 
   6   4   4      299.98      277.02     15.00 o 
   7   4   4      127.77      118.27      8.06 o 
   8   4   4        4.77       10.35      5.59 o 
   9   4   4       32.48       42.47      8.90 o 
  10   4   4        9.84       11.63      9.08 o 
  11   4   4        9.99      -10.41     16.79 o 
   0   5   4      464.43      457.36     36.12 o 
   1   5   4      280.64      292.86     13.47 o 
   2   5   4       59.53       64.75      3.98 o 
   3   5   4       64.08       63.36      4.17 o 
   4   5   4       34.45       40.54      3.89 o 
   5   5   4       15.01       15.14      3.65 o 
   6   5   4      170.11      152.98      9.53 o 
   7   5   4        1.23       -0.76      4.28 o 
   8   5   4       11.73        5.79      4.79 o 
   9   5   4       42.79       68.21     17.11 o 
  10   5   4       14.44       20.04     11.89 o 
   0   6   4      200.06      212.27     15.60 o 
   1   6   4      172.92      176.36      8.76 o 
   2   6   4      122.68      132.23      6.91 o 
   3   6   4       13.08       17.01      5.30 o 
   4   6   4      244.78      267.07     22.24 o 
   5   6   4      118.56      121.42      9.32 o 
   6   6   4      212.30      196.36     12.93 o 
   7   6   4       17.17        3.49      5.63 o 
   8   6   4        3.95        3.40      8.58 o 
   9   6   4        3.63        0.27      7.77 o 
  10   6   4        0.73       -7.76      9.59 o 
   0   7   4        0.50        3.84      4.19 o 
   1   7   4       19.59       19.74      3.11 o 
   2   7   4       39.57       37.01      3.80 o 
   3   7   4       23.87       22.99      5.79 o 
   4   7   4       51.86       53.32      5.71 o 
   5   7   4       10.32       14.53      4.53 o 
   6   7   4       72.74       68.03      6.74 o 
   7   7   4       60.59       57.42      8.82 o 
   8   7   4       10.19        9.24      6.69 o 
   9   7   4        6.97        5.84     10.96 o 
   0   8   4        0.91       -1.50      4.67 o 
   1   8   4        0.33        3.54      3.37 o 
   2   8   4       41.15       40.56      5.13 o 
   3   8   4       45.71       39.42      5.52 o 
   4   8   4      101.28       71.80      8.17 o 
   5   8   4       71.18       76.71     18.64 o 
   6   8   4        6.45       12.28      6.33 o 
   7   8   4       39.19       60.43      9.03 o 
   8   8   4        4.24       20.51     11.29 o 
   9   8   4        2.44        7.59     11.74 o 
   0   9   4        5.74        1.69      5.02 o 
   1   9   4       54.08       63.74      5.43 o 
   2   9   4       71.73       60.05      6.45 o 
   3   9   4        3.04        0.12      5.03 o 
   4   9   4       51.75       48.51      7.54 o 
   5   9   4        8.79        4.45      6.15 o 
   6   9   4        1.96       -2.10      6.57 o 
   7   9   4        1.86       -1.41      7.53 o 
   8   9   4        2.59      -10.09     10.09 o 
   0  10   4       10.74       13.27      8.32 o 
   1  10   4       41.95       36.56      5.67 o 
   2  10   4        7.09        6.35      5.07 o 
   3  10   4       17.65       20.70      6.93 o 
   4  10   4        0.73        2.60      6.74 o 
   5  10   4        0.75        1.73      7.14 o 
   6  10   4        1.68       -4.10      7.29 o 
   7  10   4        1.76      -17.16     17.16 o 
   0  11   4       16.81       34.61      9.45 o 
   1  11   4       39.42       44.29      6.55 o 
   2  11   4        4.30        0.40      8.65 o 
   3  11   4        1.71       -0.25      6.84 o 
   4  11   4        7.81        8.19     10.13 o 
   5  11   4        9.56        9.71      9.22 o 
   0  12   4        9.16       -7.88     11.06 o 
   1  12   4        2.84       -6.42      6.42 o 
   2  12   4        1.23        2.92      8.40 o 
   3  12   4        1.83        0.54      9.44 o 
   1   0   5      663.61      626.79     59.12 o 
   2   0   5     1307.85     1281.86     85.39 o 
   3   0   5       38.66       37.61      5.80 o 
   4   0   5       50.63       55.44      4.98 o 
   5   0   5       55.92       53.40      4.92 o 
   6   0   5       18.26       20.55      9.34 o 
   7   0   5        0.70       -5.39      5.39 o 
   8   0   5        4.08       17.22      9.00 o 
   9   0   5        0.41        7.66      9.71 o 
  10   0   5        6.89       -6.10     11.08 o 
  11   0   5       17.41       -8.44     13.85 o 
   0   1   5     2734.78     2618.16    245.39 o 
   1   1   5      394.11      373.34     22.49 o 
   2   1   5      348.22      338.09     15.30 o 
   3   1   5      593.23      619.64     27.74 o 
   4   1   5      354.08      369.98     16.85 o 
   5   1   5       90.49       98.61      5.78 o 
   6   1   5        3.76        4.11      4.13 o 
   7   1   5        2.61       -3.26      3.96 o 
   8   1   5       48.55       58.68      7.39 o 
   9   1   5      151.39      164.42     14.35 o 
  10   1   5        5.43       13.34     10.05 o 
  11   1   5        1.94        3.62     10.28 o 
   0   2   5     1170.82     1221.75    162.41 o 
   1   2   5      218.32      217.66     12.16 o 
   2   2   5        7.80        8.94      1.70 o 
   3   2   5      553.46      526.12     23.70 o 
   4   2   5      388.32      389.40     18.93 o 
   5   2   5      682.14      660.81     31.58 o 
   6   2   5       30.91       33.14      5.03 o 
   7   2   5        6.35        8.45      4.88 o 
   8   2   5       53.53       62.84      7.11 o 
   9   2   5       71.28       55.84      9.78 o 
  10   2   5        6.87        9.47      8.38 o 
  11   2   5        4.88      -10.75     10.75 o 
   0   3   5     2983.64     3229.38    249.26 o 
   1   3   5      336.97      296.52     16.58 o 
   2   3   5      698.67      678.55     32.25 o 
   3   3   5       32.24       36.71      3.65 o 
   4   3   5      176.05      181.49      9.48 o 
   5   3   5       68.88       70.33      4.86 o 
   6   3   5       37.38       42.32      4.25 o 
   7   3   5       91.45       91.20      7.54 o 
   8   3   5       82.48       99.07      8.89 o 
   9   3   5       29.62       32.54      7.80 o 
  10   3   5        0.22       14.19      8.75 o 
  11   3   5        1.37       -5.61     15.18 o 
   0   4   5      305.67      328.31     22.60 o 
   1   4   5       24.12       27.24      3.03 o 
   2   4   5     1084.42     1113.88     52.70 o 
   3   4   5       93.64      101.00      5.10 o 
   4   4   5       34.76       40.02      3.68 o 
   5   4   5      236.05      215.67     11.18 o 
   6   4   5      350.03      316.82     17.21 o 
   7   4   5        4.31       22.87      7.80 o 
   8   4   5       29.58       25.82      6.22 o 
   9   4   5        0.25       -1.93      6.35 o 
  10   4   5        8.99       11.42     11.38 o 
   0   5   5      953.03     1143.99     88.88 o 
   1   5   5      136.00      151.72      9.36 o 
   2   5   5       64.18       66.49      4.05 o 
   3   5   5       61.59       69.86      5.63 o 
   4   5   5       19.72       28.36      5.33 o 
   5   5   5       19.51       16.81      3.67 o 
   6   5   5       98.64       94.54      7.00 o 
   7   5   5       31.99       23.13      4.85 o 
   8   5   5       42.39       54.12      9.31 o 
   9   5   5        4.12        3.73      7.17 o 
  10   5   5        1.46        3.69     10.77 o 
   0   6   5      100.87      105.10      8.82 o 
   1   6   5      334.86      334.80     16.57 o 
   2   6   5       37.15       36.42      4.66 o 
   3   6   5       88.37       87.29      7.18 o 
   4   6   5      181.16      177.85     12.38 o 
   5   6   5      271.91      235.51     15.70 o 
   6   6   5       39.20       36.23      5.79 o 
   7   6   5       11.82        3.25      6.23 o 
   8   6   5       29.73       23.60      6.16 o 
   9   6   5       14.22       14.11      8.05 o 
  10   6   5       15.94       19.53     17.34 o 
   0   7   5        4.15        2.19      6.70 o 
   1   7   5       42.98       43.09      4.28 o 
   2   7   5      423.20      405.47     20.14 o 
   3   7   5      107.13      101.05      7.55 o 
   4   7   5       15.15       15.91      4.17 o 
   5   7   5       66.63       62.67      6.36 o 
   6   7   5       42.91       35.26      5.88 o 
   7   7   5        1.74        3.66      9.54 o 
   8   7   5       15.08       15.08      6.50 o 
   9   7   5        4.23        4.93     10.53 o 
   0   8   5       25.77       31.33      9.26 o 
   1   8   5       14.76       16.33      3.69 o 
   2   8   5       67.21       55.65      5.69 o 
   3   8   5      138.95      133.81     10.24 o 
   4   8   5       24.75       37.40      6.43 o 
   5   8   5       46.13       57.28      8.35 o 
   6   8   5        9.33       -3.23      5.97 o 
   7   8   5       12.92       19.75      7.36 o 
   8   8   5        6.84       17.92      8.14 o 
   9   8   5        0.81      -26.56     34.69 o 
   0   9   5        1.38       -4.89      4.89 o 
   1   9   5       98.21      112.83      7.72 o 
   2   9   5       18.61       15.53      5.13 o 
   3   9   5       43.62       44.54      7.90 o 
   4   9   5       12.63       -0.76      5.85 o 
   5   9   5       32.89       44.20      7.86 o 
   6   9   5       12.85       19.48      7.14 o 
   7   9   5        6.08        4.81      7.62 o 
   8   9   5        2.68        1.72     14.72 o 
   0  10   5        1.74       -0.18      6.10 o 
   1  10   5        9.45        3.23      7.74 o 
   2  10   5       33.76       38.16      5.99 o 
   3  10   5        7.47        0.31      6.42 o 
   4  10   5        6.21        8.83      7.15 o 
   5  10   5        5.21        4.51      7.01 o 
   6  10   5        0.71       -7.96      7.96 o 
   0  11   5        1.55        9.71      9.00 o 
   1  11   5       11.02       11.53      7.68 o 
   2  11   5        0.39       -2.81      5.60 o 
   3  11   5        2.35       -0.51      8.45 o 
   4  11   5        0.83        5.37      8.12 o 
   5  11   5        3.27        3.14      9.51 o 
   0  12   5       15.76        5.63     10.75 o 
   1  12   5        1.86        8.67      7.58 o 
   2  12   5        3.55        1.58      8.78 o 
   3  12   5        6.13       -0.83     12.58 o 
   0   0   6     1397.48     1437.45    191.13 o 
   1   0   6      735.25      757.16     71.48 o 
   2   0   6        0.52        0.44      3.47 o 
   3   0   6      384.47      357.75     24.28 o 
   4   0   6        1.42       -0.91      3.23 o 
   5   0   6        0.64       -3.36      3.36 o 
   6   0   6      188.71      169.30     27.46 o 
   7   0   6       18.88       15.17      7.03 o 
   8   0   6       57.42       46.41     10.21 o 
   9   0   6        2.19        5.82     17.43 o 
  10   0   6        0.48      -10.80     10.80 o 
  11   0   6       10.23       14.12     16.00 o 
   0   1   6      138.32      139.59     14.72 o 
   1   1   6     1122.62     1052.23     70.05 o 
   2   1   6      463.75      439.42     22.45 o 
   3   1   6      260.51      277.00     12.81 o 
   4   1   6       27.19       28.29      2.74 o 
   5   1   6       72.90       77.12      5.00 o 
   6   1   6       31.48       34.48      5.07 o 
   7   1   6       33.94       31.95      4.73 o 
   8   1   6       54.98       62.32      7.95 o 
   9   1   6       43.98       56.76      8.89 o 
  10   1   6        6.17       28.33     11.46 o 
  11   1   6        4.28       -0.99     25.65 o 
   0   2   6      224.66      254.43     27.37 o 
   1   2   6      421.48      378.36     22.78 o 
   2   2   6      499.51      464.34     22.26 o 
   3   2   6      673.13      692.68     31.06 o 
   4   2   6       83.75       92.95      5.52 o 
   5   2   6      132.86      136.84      7.66 o 
   6   2   6      162.24      152.59      8.46 o 
   7   2   6        3.34        4.14      4.39 o 
   8   2   6       40.80       32.48      6.17 o 
   9   2   6        8.51       19.98      9.75 o 
  10   2   6       14.76       18.55      8.39 o 
  11   2   6        1.00       25.67     17.23 o 
   0   3   6      315.92      298.04     28.81 o 
   1   3   6      283.06      269.84     15.20 o 
   2   3   6       19.18       19.36      3.39 o 
   3   3   6        8.58        4.77      2.12 o 
   4   3   6       86.12       82.62      8.17 o 
   5   3   6      124.57      116.36      6.79 o 
   6   3   6      198.94      198.19     11.20 o 
   7   3   6      128.55      115.07      9.75 o 
   8   3   6       23.53       38.46      8.65 o 
   9   3   6       11.69       22.99      6.97 o 
  10   3   6        0.57       -8.31      8.31 o 
  11   3   6        1.14      -21.35     36.13 o 
   0   4   6       39.07       39.30      8.19 o 
   1   4   6       26.21       23.32      3.61 o 
   2   4   6       97.66      109.69      7.09 o 
   3   4   6       25.07       24.47      2.99 o 
   4   4   6        9.79       10.46      3.09 o 
   5   4   6       22.08       21.83      3.47 o 
   6   4   6       22.97       23.91      3.98 o 
   7   4   6       90.84       91.42      9.23 o 
   8   4   6       19.27       12.07      6.00 o 
   9   4   6        1.94        5.94     11.50 o 
  10   4   6       24.10       16.42     14.52 o 
   0   5   6      156.09      159.38     13.79 o 
   1   5   6        0.47        4.73      3.15 o 
   2   5   6      136.04      132.09     10.62 o 
   3   5   6       21.23       25.58      4.58 o 
   4   5   6       31.16       34.83      3.88 o 
   5   5   6      223.13      213.20     11.31 o 
   6   5   6      138.24      157.76      9.71 o 
   7   5   6       31.42       43.18      7.56 o 
   8   5   6       37.96       49.62      7.56 o 
   9   5   6        7.11       15.94     17.68 o 
  10   5   6        4.07        0.22      9.34 o 
   0   6   6        8.10        5.20      4.55 o 
   1   6   6       92.71       95.02      6.72 o 
   2   6   6       56.61       64.12      4.92 o 
   3   6   6       30.92       32.10      4.88 o 
   4   6   6        3.55        4.27      3.90 o 
   5   6   6       78.82       88.39      7.17 o 
   6   6   6       56.47       53.97      7.95 o 
   7   6   6        4.02        4.78      5.29 o 
   8   6   6       27.83       27.72      9.10 o 
   9   6   6       20.46       14.26      8.49 o 
  10   6   6        0.54        7.09     11.93 o 
   0   7   6        3.53        5.85      5.32 o 
   1   7   6        4.54        8.01      3.04 o 
   2   7   6       97.21       94.95      7.86 o 
   3   7   6       74.24       74.86      7.00 o 
   4   7   6       14.59       12.58      6.29 o 
   5   7   6       23.60       26.51      6.23 o 
   6   7   6       17.30       14.92      5.65 o 
   7   7   6       13.40       12.08      5.71 o 
   8   7   6       25.10       34.66      7.06 o 
   9   7   6        0.67       -9.41      9.41 o 
   0   8   6        0.06       -2.40      5.19 o 
   1   8   6       30.60       28.80      4.04 o 
   2   8   6      109.74      108.19      8.94 o 
   3   8   6       18.17        9.28      5.71 o 
   4   8   6       16.47       27.11      5.67 o 
   5   8   6       26.60       28.23      6.60 o 
   6   8   6       34.65       61.39      8.70 o 
   7   8   6       14.64       17.52      7.33 o 
   8   8   6       12.02        9.01     12.80 o 
   0   9   6       51.19       50.91      7.05 o 
   1   9   6       11.41        8.99      4.48 o 
   2   9   6       13.52        5.10      5.03 o 
   3   9   6       26.75       12.84      5.43 o 
   4   9   6       10.86        6.37      6.24 o 
   5   9   6        1.94        6.02      6.65 o 
   6   9   6        1.23       -2.53      7.13 o 
   7   9   6        4.36       17.55      8.32 o 
   8   9   6        3.62       -1.99     19.33 o 
   0  10   6      144.84      153.50     15.49 o 
   1  10   6       20.28       14.94      5.45 o 
   2  10   6       49.56       49.15      6.46 o 
   3  10   6        0.64        1.71      6.09 o 
   4  10   6        8.33       14.97      7.18 o 
   5  10   6        1.91       14.31      7.99 o 
   6  10   6        0.97        7.42      8.74 o 
   0  11   6       11.79       12.80     10.21 o 
   1  11   6       12.73       15.14      6.93 o 
   2  11   6       12.39        6.79      6.88 o 
   3  11   6        1.42        4.76      7.77 o 
   4  11   6        0.93        1.40      8.58 o 
   0  12   6       41.07       20.78     11.93 o 
   1  12   6        1.32        2.90      7.97 o 
   2  12   6       10.43       11.86     12.10 o 
   3  12   6        2.17       -2.64     13.75 o 
   1   0   7      397.00      358.75     34.33 o 
   2   0   7      845.41      884.38     68.31 o 
   3   0   7     1909.00     1993.58    132.78 o 
   4   0   7      337.50      390.62     26.83 o 
   5   0   7      391.35      428.40     34.18 o 
   6   0   7        2.24       -6.08      9.82 o 
   7   0   7        0.05        1.33      5.42 o 
   8   0   7        1.39       -0.63     11.73 o 
   9   0   7        6.21        2.66     10.60 o 
  10   0   7        5.67       -5.66     14.72 o 
   0   1   7     1367.57     1416.58    133.23 o 
   1   1   7     1433.98     1491.91     99.20 o 
   2   1   7      451.62      429.33     23.72 o 
   3   1   7      455.87      463.98     22.12 o 
   4   1   7      362.93      391.25     17.91 o 
   5   1   7       93.81       90.59      5.67 o 
   6   1   7        5.48       12.02      3.89 o 
   7   1   7      118.99      121.47      8.62 o 
   8   1   7        8.14        4.57      7.17 o 
   9   1   7       53.56       49.94      8.75 o 
  10   1   7        1.48        8.51     10.87 o 
   0   2   7      437.78      427.71     40.81 o 
   1   2   7      139.00      138.32      8.90 o 
   2   2   7      223.22      212.71     11.34 o 
   3   2   7      323.99      341.03     15.65 o 
   4   2   7      259.07      273.56     15.13 o 
   5   2   7      119.76      122.08      6.99 o 
   6   2   7       39.41       45.81      6.36 o 
   7   2   7       11.04       14.51      4.49 o 
   8   2   7        7.74       14.41      7.32 o 
   9   2   7        2.53        3.49      6.76 o 
  10   2   7       19.68       21.91      9.40 o 
   0   3   7      641.87      578.84     54.74 o 
   1   3   7      584.21      582.04     32.06 o 
   2   3   7      186.17      185.59     10.14 o 
   3   3   7      102.57      106.37      5.97 o 
   4   3   7      119.25      135.99      7.53 o 
   5   3   7        0.19        3.42      3.02 o 
   6   3   7        3.75       -3.48      3.48 o 
   7   3   7      135.94      137.88     10.73 o 
   8   3   7       16.28       23.43      6.54 o 
   9   3   7       10.54       16.47      8.02 o 
  10   3   7        9.43        7.60     10.59 o 
   0   4   7        3.60        6.16      5.15 o 
   1   4   7      137.20      150.83      9.03 o 
   2   4   7      158.52      162.41     10.93 o 
   3   4   7        5.48        3.72      2.96 o 
   4   4   7       48.84       48.89      5.07 o 
   5   4   7        8.97        4.76      3.30 o 
   6   4   7       21.82       22.93      4.60 o 
   7   4   7       36.94       35.77      5.16 o 
   8   4   7       11.03       10.57     10.00 o 
   9   4   7       33.57       42.23      8.46 o 
  10   4   7        8.05       -3.85      9.51 o 
   0   5   7       22.94       18.84      4.76 o 
   1   5   7       42.96       51.69      7.97 o 
   2   5   7      188.01      194.70     11.58 o 
   3   5   7       23.28       23.64      4.27 o 
   4   5   7       48.69       50.39      5.18 o 
   5   5   7      116.64       96.65      8.33 o 
   6   5   7      138.75      162.27     10.72 o 
   7   5   7      138.27      145.47     10.54 o 
   8   5   7       37.30       42.36      9.08 o 
   9   5   7       30.32       25.34      9.48 o 
  10   5   7        3.92       23.28     18.39 o 
   0   6   7        4.24       16.07      4.99 o 
   1   6   7      138.57      141.25     10.02 o 
   2   6   7       34.99       32.83      5.93 o 
   3   6   7        4.78        2.55      3.89 o 
   4   6   7       39.91       36.66      8.81 o 
   5   6   7       31.66       36.37      5.00 o 
   6   6   7        0.95        4.28      4.95 o 
   7   6   7        3.91        2.37      5.65 o 
   8   6   7       29.59       13.22      7.88 o 
   9   6   7        2.25      -10.57     10.57 o 
   0   7   7        0.12       -4.81      4.81 o 
   1   7   7       18.61       23.92      3.95 o 
   2   7   7        5.85        5.54      4.47 o 
   3   7   7       23.85       34.77      6.76 o 
   4   7   7        6.38        4.93      4.71 o 
   5   7   7        8.77       11.52      5.70 o 
   6   7   7       47.40       39.09     11.36 o 
   7   7   7       27.03       25.66      6.58 o 
   8   7   7       12.10       12.73      6.86 o 
   9   7   7        1.77      -10.18     10.18 o 
   0   8   7       18.74       24.22      5.64 o 
   1   8   7       16.22       18.97      4.21 o 
   2   8   7       48.30       39.13      5.71 o 
   3   8   7       65.16       62.32     10.24 o 
   4   8   7       12.84       19.71      5.73 o 
   5   8   7        3.20       -4.03      5.80 o 
   6   8   7        2.87        8.26      9.44 o 
   7   8   7       10.91        9.78      7.31 o 
   8   8   7       10.63       15.27      9.10 o 
   0   9   7       41.65       57.04      7.81 o 
   1   9   7        6.25        4.27      5.91 o 
   2   9   7       25.11       29.93      5.85 o 
   3   9   7       14.10       17.95      6.44 o 
   4   9   7        7.55        2.82      6.15 o 
   5   9   7        0.70        7.00      7.01 o 
   6   9   7       12.27       15.24      7.74 o 
   7   9   7        5.15       13.14      8.69 o 
   0  10   7        0.05       -0.31      7.75 o 
   1  10   7        7.13        2.38      5.14 o 
   2  10   7       14.57       10.18      6.04 o 
   3  10   7        6.70       12.72      6.43 o 
   4  10   7        3.29        6.98      7.25 o 
   5  10   7        4.11       15.32      8.00 o 
   6  10   7        3.16      -11.94     14.05 o 
   0  11   7        1.25       -5.78      9.81 o 
   1  11   7        9.68        8.56      6.39 o 
   2  11   7        9.63       16.53      7.52 o 
   3  11   7        5.54        2.62      8.18 o 
   4  11   7        3.58        6.33      8.95 o 
   0  12   7       50.84       50.89     31.16 o 
   1  12   7        7.17        5.48      9.13 o 
   2  12   7        7.51       -0.51     13.98 o 
   0   0   8      790.11      719.54     96.47 o 
   1   0   8      173.49      143.33     14.73 o 
   2   0   8       12.71        9.22      3.37 o 
   3   0   8       44.19       46.40      4.98 o 
   4   0   8       36.21       40.09      4.97 o 
   5   0   8       70.32       76.73      8.39 o 
   6   0   8        2.95        7.10      5.18 o 
   7   0   8        1.47        8.22      5.74 o 
   8   0   8      109.52      119.10     13.53 o 
   9   0   8       11.63       19.33     11.68 o 
  10   0   8        0.16       12.11     19.33 o 
   0   1   8     3215.61     3235.22    303.38 o 
   1   1   8      906.72      912.67     60.97 o 
   2   1   8     1202.26     1214.55     66.10 o 
   3   1   8        0.81        0.62      2.56 o 
   4   1   8        5.48        9.46      4.60 o 
   5   1   8      122.63      132.05      7.70 o 
   6   1   8       31.00       35.70      4.51 o 
   7   1   8       20.27       16.49      4.40 o 
   8   1   8       19.29       18.96      5.68 o 
   9   1   8       10.79       18.87      9.83 o 
  10   1   8        0.14       -5.66      8.50 o 
   0   2   8      160.17      194.25     22.58 o 
   1   2   8      387.84      380.37     25.83 o 
   2   2   8      813.80      793.37     43.36 o 
   3   2   8      376.02      371.98     18.09 o 
   4   2   8      276.67      282.56     17.84 o 
   5   2   8      130.78      125.31      7.25 o 
   6   2   8       33.20       32.34      4.56 o 
   7   2   8       49.02       60.92      8.56 o 
   8   2   8       11.19        8.51      9.59 o 
   9   2   8        8.22       -5.28      6.86 o 
  10   2   8        9.55       10.60      9.20 o 
   0   3   8      728.80      715.96     68.02 o 
   1   3   8      220.77      240.79     15.12 o 
   2   3   8      378.71      381.51     19.83 o 
   3   3   8       38.67       37.36      5.48 o 
   4   3   8        3.68        3.29      2.96 o 
   5   3   8       69.11       71.63      5.20 o 
   6   3   8      198.87      192.88     10.46 o 
   7   3   8       21.92       13.84      5.72 o 
   8   3   8       42.16       46.34      7.16 o 
   9   3   8       18.62       10.62      7.19 o 
  10   3   8        5.65       -8.16      9.06 o 
   0   4   8      158.33      157.01     16.67 o 
   1   4   8      100.56      101.40      6.72 o 
   2   4   8       91.30       82.82      5.52 o 
   3   4   8       62.88       57.22      5.00 o 
   4   4   8       38.68       32.70      4.30 o 
   5   4   8      210.16      198.36     10.59 o 
   6   4   8       12.26       15.22      3.90 o 
   7   4   8       13.36       10.77      5.65 o 
   8   4   8       13.24       19.28      6.84 o 
   9   4   8        1.07        4.23      7.40 o 
  10   4   8        1.71       -5.78     10.81 o 
   0   5   8       38.79       49.61     10.57 o 
   1   5   8      172.68      172.57     11.32 o 
   2   5   8       26.58       25.41      4.05 o 
   3   5   8        3.60        2.63      3.79 o 
   4   5   8       33.10       27.84      4.69 o 
   5   5   8       15.98       15.88      5.81 o 
   6   5   8      163.41      152.23     10.41 o 
   7   5   8        5.48        6.78      5.50 o 
   8   5   8       13.76       15.10      7.93 o 
   9   5   8        4.26       -1.05     10.27 o 
  10   5   8       20.51       30.17     33.24 o 
   0   6   8        3.11       -2.98      4.54 o 
   1   6   8       33.66       37.92      4.89 o 
   2   6   8       36.17       50.01      7.85 o 
   3   6   8      215.22      194.51     13.18 o 
   4   6   8       22.54       16.31      4.66 o 
   5   6   8       36.18       42.79      5.79 o 
   6   6   8       28.79       28.18      5.90 o 
   7   6   8       13.28       19.75     11.24 o 
   8   6   8       24.66       16.71      8.62 o 
   9   6   8        3.46       13.03     10.32 o 
   0   7   8        0.81        2.41      5.21 o 
   1   7   8      105.21       94.44      7.33 o 
   2   7   8       43.10       49.90      5.82 o 
   3   7   8       41.21       21.74      4.98 o 
   4   7   8       18.70       22.38      7.68 o 
   5   7   8       27.23       27.79      5.96 o 
   6   7   8       12.78        9.92      8.86 o 
   7   7   8        2.01       -6.85      8.34 o 
   8   7   8        8.27       -5.89      8.62 o 
   9   7   8        2.31       15.20     20.96 o 
   0   8   8        0.01       -5.12      5.12 o 
   1   8   8        0.32       12.91      5.51 o 
   2   8   8       85.43       87.87      9.09 o 
   3   8   8       39.44       53.27      7.88 o 
   4   8   8       14.82       22.42      6.62 o 
   5   8   8        3.44       12.26     10.52 o 
   6   8   8        8.76        3.84      7.61 o 
   7   8   8        9.95       19.61      7.82 o 
   8   8   8       21.29        5.43     14.49 o 
   0   9   8       31.17       26.59      6.92 o 
   1   9   8       12.44       25.99      5.86 o 
   2   9   8       30.59       31.63      6.37 o 
   3   9   8        1.59        3.71      5.49 o 
   4   9   8       33.46       18.18      9.88 o 
   5   9   8        6.74       16.13      7.21 o 
   6   9   8        7.09        1.83      7.60 o 
   7   9   8        3.84       -4.05     16.71 o 
   0  10   8       34.60       49.30     13.73 o 
   1  10   8        6.52       -3.22      5.83 o 
   2  10   8        6.02        7.10      6.37 o 
   3  10   8        1.11       -5.23      6.36 o 
   4  10   8        6.76       19.64      8.04 o 
   5  10   8       11.22       16.28      9.31 o 
   0  11   8        6.97       17.45     21.32 o 
   1  11   8        7.99        4.88      8.19 o 
   2  11   8        3.25       -0.48      7.21 o 
   3  11   8        7.88        2.49      8.66 o 
   4  11   8       14.82       22.64     21.86 o 
   0  12   8       29.90        5.61     13.80 o 
   1  12   8        2.48       -7.41     21.86 o 
   1   0   9      108.44      119.17     15.17 o 
   2   0   9       90.11       85.58     22.49 o 
   3   0   9        3.79       -3.00      4.25 o 
   4   0   9      136.07      127.35     10.01 o 
   5   0   9        8.29        9.80      4.83 o 
   6   0   9       25.67       11.72      7.88 o 
   7   0   9        5.72        5.10      6.31 o 
   8   0   9       33.10       30.08      8.39 o 
   9   0   9       38.29       46.89     12.89 o 
  10   0   9       22.37       47.36     14.93 o 
   0   1   9       20.67       14.45      4.15 o 
   1   1   9       69.06       75.19      6.78 o 
   2   1   9      330.89      341.09     19.15 o 
   3   1   9       93.81      104.45      6.93 o 
   4   1   9       46.35       44.03      5.12 o 
   5   1   9       17.21       22.95      3.71 o 
   6   1   9       72.91       90.57      7.02 o 
   7   1   9        2.86       10.31      4.34 o 
   8   1   9       29.72       25.26      5.73 o 
   9   1   9       40.81       29.89      8.62 o 
  10   1   9        2.15       -4.95      9.40 o 
   0   2   9      304.80      278.72     27.40 o 
   1   2   9      127.81      129.38      9.68 o 
   2   2   9      402.25      371.87     20.83 o 
   3   2   9      126.10      123.68     12.36 o 
   4   2   9       36.92       38.30      3.93 o 
   5   2   9        7.44       16.03      4.69 o 
   6   2   9       28.88       35.48      4.82 o 
   7   2   9        8.25        4.67      4.49 o 
   8   2   9       14.85        5.75      8.98 o 
   9   2   9        1.31        8.81      7.04 o 
  10   2   9       15.95        2.17      9.76 o 
   0   3   9      232.70      301.37     29.70 o 
   1   3   9      305.12      301.03     18.52 o 
   2   3   9      135.76      138.78      8.62 o 
   3   3   9        5.01       -0.22      2.87 o 
   4   3   9      192.80      195.37     11.04 o 
   5   3   9        6.05        6.25      3.30 o 
   6   3   9       68.10       76.21      6.18 o 
   7   3   9       44.31       49.99      6.46 o 
   8   3   9       18.89       22.21      6.81 o 
   9   3   9        3.41       -2.19      7.04 o 
  10   3   9        2.50        3.48     10.45 o 
   0   4   9        1.95        2.80      4.58 o 
   1   4   9       15.63       14.42      3.51 o 
   2   4   9       65.74       66.04      4.93 o 
   3   4   9       32.06       28.36      6.20 o 
   4   4   9      539.57      512.87     26.51 o 
   5   4   9      260.11      262.00     13.55 o 
   6   4   9       61.07       60.20      5.29 o 
   7   4   9        3.03        1.09      5.65 o 
   8   4   9        3.28        1.24      6.62 o 
   9   4   9        6.53       -2.25      7.59 o 
  10   4   9        4.18        2.43     16.20 o 
   0   5   9       19.22       32.76      7.46 o 
   1   5   9       12.62       16.52      4.29 o 
   2   5   9      139.80      149.85     10.45 o 
   3   5   9       33.63       37.82      5.09 o 
   4   5   9      112.21      102.02      8.24 o 
   5   5   9      128.31      134.59     10.04 o 
   6   5   9       51.69       59.99      7.26 o 
   7   5   9       11.33        8.39      9.20 o 
   8   5   9       11.60       17.81      9.71 o 
   9   5   9        0.65       -5.10     10.26 o 
   0   6   9       23.19       17.43      7.59 o 
   1   6   9        8.04        5.27      4.47 o 
   2   6   9       58.43       61.57      6.16 o 
   3   6   9      312.29      314.58     20.21 o 
   4   6   9       32.82       27.25      5.17 o 
   5   6   9       41.43       44.24      6.06 o 
   6   6   9       32.42       35.89      7.14 o 
   7   6   9        6.58        9.94      6.32 o 
   8   6   9        1.62        9.80     10.66 o 
   9   6   9        2.65        0.26     13.14 o 
   0   7   9        9.64        9.17      6.61 o 
   1   7   9       42.60       45.36      6.43 o 
   2   7   9       31.20       34.67      5.41 o 
   3   7   9       26.75       33.63      7.10 o 
   4   7   9        6.24        9.82      4.80 o 
   5   7   9       19.36       16.35      5.85 o 
   6   7   9       13.32       18.86      6.88 o 
   7   7   9        5.82        4.68      6.59 o 
   8   7   9        2.63       10.35     21.68 o 
   0   8   9        6.75       12.80      6.82 o 
   1   8   9       29.62       28.77      5.77 o 
   2   8   9       18.35       25.79      6.95 o 
   3   8   9       32.30       32.14      5.89 o 
   4   8   9       18.05       16.00      6.62 o 
   5   8   9       12.26        6.74      7.50 o 
   6   8   9        3.66       46.66     28.33 o 
   7   8   9        2.04        4.74     10.34 o 
   8   8   9        5.83       -6.68     25.11 o 
   0   9   9        5.79       14.34      7.46 o 
   1   9   9        0.30       -2.11      5.48 o 
   2   9   9       33.50       30.21      9.94 o 
   3   9   9       15.34       12.06      6.16 o 
   4   9   9        7.62       11.51      6.50 o 
   5   9   9        0.97       -5.00      7.93 o 
   6   9   9        0.84        4.68      8.31 o 
   7   9   9        5.57       22.40     20.05 o 
   0  10   9        7.59        0.67     10.03 o 
   1  10   9       22.35       28.38      7.11 o 
   2  10   9        6.77        0.63      6.71 o 
   3  10   9        2.29        6.00      6.59 o 
   4  10   9        2.16        0.34      7.67 o 
   5  10   9        1.60        6.92      9.55 o 
   0  11   9        7.92       21.83     12.11 o 
   1  11   9       38.67       27.34     14.45 o 
   2  11   9        1.48       33.93     22.83 o 
   3  11   9        3.60       -5.94     11.83 o 
   0   0  10      174.23      199.98     28.72 o 
   1   0  10        0.98        7.03      4.27 o 
   2   0  10       21.91       25.13      5.69 o 
   3   0  10      111.33      101.97      9.58 o 
   4   0  10      101.80       98.37      9.59 o 
   5   0  10       14.87       22.72      6.52 o 
   6   0  10        0.34        6.47      5.80 o 
   7   0  10        1.67        2.57      6.17 o 
   8   0  10       38.79       60.86      9.78 o 
   9   0  10        4.82       -1.07     22.85 o 
  10   0  10        0.00       -1.71     14.19 o 
   0   1  10        6.62        4.01      7.50 o 
   1   1  10      104.39      112.81      9.99 o 
   2   1  10        6.94        7.01      3.83 o 
   3   1  10       18.50       22.47      3.45 o 
   4   1  10        4.26        5.27      3.99 o 
   5   1  10       20.18       16.81      3.94 o 
   6   1  10        8.06        1.92      3.92 o 
   7   1  10       17.42       23.76      4.99 o 
   8   1  10        7.38       11.85      5.67 o 
   9   1  10       17.03       19.10      7.96 o 
  10   1  10        3.36       -8.29     10.54 o 
   0   2  10       71.69       82.53      9.88 o 
   1   2  10       59.93       50.99      5.74 o 
   2   2  10       51.07       44.42      4.19 o 
   3   2  10       41.02       46.35      4.45 o 
   4   2  10       15.07       14.92      4.09 o 
   5   2  10      121.70      112.85      7.44 o 
   6   2  10       22.11       18.52      4.46 o 
   7   2  10        1.00       -0.58      4.11 o 
   8   2  10        2.98       -3.32      7.09 o 
   9   2  10        2.72        5.38      6.85 o 
  10   2  10        2.36       -4.62     13.73 o 
   0   3  10      226.27      197.66     42.36 o 
   1   3  10       32.09       33.87      3.95 o 
   2   3  10       87.47       89.44     11.30 o 
   3   3  10      109.10      109.60     11.76 o 
   4   3  10      111.69      111.95      8.46 o 
   5   3  10       22.80       11.60      3.85 o 
   6   3  10       73.75       70.38      6.47 o 
   7   3  10        9.79        8.94      5.33 o 
   8   3  10       12.75       18.91      6.75 o 
   9   3  10        4.11       -0.90      7.46 o 
  10   3  10        1.08      -14.69     14.69 o 
   0   4  10      210.82      215.00     22.16 o 
   1   4  10      169.03      167.31     13.38 o 
   2   4  10        4.14        1.43      3.12 o 
   3   4  10      133.52      131.67      8.80 o 
   4   4  10      156.70      154.70     10.13 o 
   5   4  10       41.70       42.64      4.83 o 
   6   4  10       97.37      108.57      7.28 o 
   7   4  10        8.81       -0.05      6.03 o 
   8   4  10        7.51       -2.96      6.85 o 
   9   4  10       11.00        0.67      8.21 o 
   0   5  10        1.17        0.61      6.05 o 
   1   5  10      105.54       93.62     11.63 o 
   2   5  10       70.98       68.32      7.21 o 
   3   5  10      415.16      399.00     25.12 o 
   4   5  10       61.69       60.63      6.57 o 
   5   5  10       21.14       15.00      5.11 o 
   6   5  10       53.58       54.71      7.07 o 
   7   5  10        1.53       12.76      8.32 o 
   8   5  10       13.35       -1.49      8.95 o 
   9   5  10        5.52       -2.64     11.84 o 
   0   6  10       20.58        4.24      6.77 o 
   1   6  10       58.50       54.03      6.56 o 
   2   6  10      169.67      186.24     13.53 o 
   3   6  10      143.85      141.84     10.57 o 
   4   6  10       31.28       30.60      6.48 o 
   5   6  10       12.84        8.51      4.90 o 
   6   6  10       74.95       65.53      8.64 o 
   7   6  10       33.34       20.67      8.41 o 
   8   6  10        2.02        9.07     10.76 o 
   0   7  10      199.44      166.58     18.71 o 
   1   7  10       36.01       53.93      7.24 o 
   2   7  10        5.44        2.94      4.33 o 
   3   7  10        5.52        4.94      4.81 o 
   4   7  10       45.25       53.93      6.79 o 
   5   7  10       35.09       57.20      8.03 o 
   6   7  10       14.55        9.42      6.87 o 
   7   7  10        1.26       -7.22      7.22 o 
   8   7  10        0.84       12.95     15.40 o 
   0   8  10       63.97       52.00     11.38 o 
   1   8  10       53.25       60.15      6.99 o 
   2   8  10       53.63       62.93      7.38 o 
   3   8  10        2.52       -5.27      5.53 o 
   4   8  10        0.13        0.86      5.77 o 
   5   8  10        2.41       -3.74      6.69 o 
   6   8  10        6.56        7.70      8.65 o 
   7   8  10       14.84        4.00     13.33 o 
   0   9  10        7.61       -5.96     12.65 o 
   1   9  10       27.01       36.71      9.51 o 
   2   9  10       10.02        7.31      6.85 o 
   3   9  10        3.59        9.21      7.44 o 
   4   9  10        2.54       -3.66      7.30 o 
   5   9  10        7.43       -7.30      8.78 o 
   6   9  10        3.02        2.73     12.23 o 
   0  10  10       26.25       18.25     16.80 o 
   1  10  10        2.36        1.60      7.59 o 
   2  10  10        0.57       -0.99      6.58 o 
   3  10  10        0.02        6.59      7.15 o 
   4  10  10        1.60       16.36      8.92 o 
   0  11  10        2.45       -0.54     19.15 o 
   1  11  10        2.07        3.88     11.07 o 
   2  11  10        2.67        3.99     11.29 o 
   3  11  10        3.35        3.51     12.84 o 
   1   0  11       17.51       13.58      5.96 o 
   2   0  11      205.91      176.01     18.16 o 
   3   0  11       89.85       88.36     11.38 o 
   4   0  11       71.07       70.32      9.48 o 
   5   0  11      109.84      115.54     11.71 o 
   6   0  11       12.03       13.80      6.09 o 
   7   0  11        1.89        3.88      6.25 o 
   8   0  11        4.35        2.21      7.74 o 
   9   0  11       10.49       20.42     12.06 o 
   0   1  11        3.81        3.57      4.58 o 
   1   1  11      139.37      149.71     11.22 o 
   2   1  11       62.47       69.27      5.43 o 
   3   1  11       86.21       83.71      6.07 o 
   4   1  11       60.65       62.47      5.90 o 
   5   1  11       16.88       19.41      4.62 o 
   6   1  11       18.57       26.63      5.59 o 
   7   1  11       33.50       27.08      5.34 o 
   8   1  11        9.78        1.46      5.47 o 
   9   1  11        4.96       -3.20      7.80 o 
   0   2  11        5.56       -0.60      4.30 o 
   1   2  11      108.79      111.63     10.66 o 
   2   2  11      514.21      479.70     29.28 o 
   3   2  11       28.80       33.28      4.03 o 
   4   2  11      153.35      139.00      9.95 o 
   5   2  11       62.80       65.12      5.94 o 
   6   2  11        8.64        6.78      4.28 o 
   7   2  11        3.98        4.43      5.02 o 
   8   2  11        7.97        1.10      5.70 o 
   9   2  11        3.02       -2.56      7.57 o 
   0   3  11       42.23       41.09      7.08 o 
   1   3  11       73.31       82.58      6.59 o 
   2   3  11      572.01      531.95     29.62 o 
   3   3  11       51.80       63.54      6.62 o 
   4   3  11       96.39      113.62     13.92 o 
   5   3  11        1.48       -2.18      3.87 o 
   6   3  11        8.98        4.08      4.42 o 
   7   3  11        7.90        1.66      5.39 o 
   8   3  11        0.60       -2.77      6.50 o 
   9   3  11        0.07       -7.74      7.74 o 
   0   4  11      140.28      133.13     14.81 o 
   1   4  11       22.45       22.34      4.18 o 
   2   4  11        7.54        4.25      3.96 o 
   3   4  11       24.94       33.09      4.96 o 
   4   4  11      138.39      129.72     14.86 o 
   5   4  11      162.46      171.13     11.23 o 
   6   4  11       13.03       14.62      6.74 o 
   7   4  11       12.70       22.69      6.30 o 
   8   4  11        1.15        6.81      8.61 o 
   9   4  11        2.08        0.24     11.04 o 
   0   5  11        3.40        7.05      6.00 o 
   1   5  11       97.42       96.45      8.58 o 
   2   5  11       46.74       48.43      6.36 o 
   3   5  11       44.86       50.01      6.54 o 
   4   5  11      212.99      212.21     14.46 o 
   5   5  11       25.87       30.52      5.74 o 
   6   5  11        5.40        7.63      5.61 o 
   7   5  11        6.60       10.03     10.22 o 
   8   5  11        0.73        9.16     11.31 o 
   9   5  11        2.17      -24.75     24.75 o 
   0   6  11       97.32      118.58     26.01 o 
   1   6  11        9.79        8.04      4.81 o 
   2   6  11      109.39      109.63     10.00 o 
   3   6  11      143.54      144.56     10.98 o 
   4   6  11       41.23       32.62      6.12 o 
   5   6  11       24.54       19.46      7.46 o 
   6   6  11       11.69       15.50      6.71 o 
   7   6  11       10.90       14.80     10.28 o 
   8   6  11        1.11       -3.86     13.41 o 
   0   7  11      207.12      229.93     24.85 o 
   1   7  11       76.07       81.09     11.49 o 
   2   7  11       26.15       25.80      8.84 o 
   3   7  11       52.28       56.31      6.86 o 
   4   7  11       52.89       41.69      6.58 o 
   5   7  11        7.38        7.07      5.95 o 
   6   7  11        0.90       -7.67      7.67 o 
   7   7  11        0.98       -2.56      9.30 o 
   0   8  11       48.55       31.61     13.73 o 
   1   8  11       16.30       25.07      7.42 o 
   2   8  11       38.85       43.49      6.74 o 
   3   8  11       67.37       67.82      7.98 o 
   4   8  11        0.96        2.32      6.12 o 
   5   8  11        0.67       -0.44      6.51 o 
   6   8  11       13.98       30.00     15.28 o 
   7   8  11        0.05        2.81     15.57 o 
   0   9  11       12.53       17.34     14.27 o 
   1   9  11        9.83        3.04      7.97 o 
   2   9  11        4.67       -5.35      6.43 o 
   3   9  11        4.74       21.98     11.35 o 
   4   9  11        6.02       13.54      8.50 o 
   5   9  11        0.46       -6.42      9.87 o 
   0  10  11        4.91       31.43     19.33 o 
   1  10  11       17.25       27.39     10.83 o 
   2  10  11        6.28       11.23      7.53 o 
   3  10  11        7.44       10.51      7.98 o 
   4  10  11        8.08       -2.51     12.96 o 
   1  11  11        6.17       -4.34     22.22 o 
   2  11  11        4.48       -6.53     17.98 o 
   1   0  12       25.86       35.08      6.44 o 
   2   0  12       24.75       22.31      6.86 o 
   3   0  12       48.61       56.54      7.77 o 
   4   0  12        0.05        3.33      8.67 o 
   5   0  12       49.98       49.11     14.72 o 
   6   0  12        5.49       -3.40      5.71 o 
   7   0  12       45.65       38.86      8.40 o 
   8   0  12        1.90       -1.99      8.59 o 
   9   0  12       18.23       18.74     11.21 o 
   0   1  12       13.14       20.02      5.40 o 
   1   1  12       49.30       61.28     11.32 o 
   2   1  12       16.82       10.30      3.73 o 
   3   1  12        7.76       11.73      3.47 o 
   4   1  12       33.38       32.92      5.63 o 
   5   1  12       23.04       21.43      5.27 o 
   6   1  12       32.60       39.00      7.29 o 
   7   1  12       18.96       27.85      5.98 o 
   8   1  12        2.25       -5.66      5.66 o 
   9   1  12        1.11       -6.88      7.80 o 
   0   2  12      372.88      363.50     35.58 o 
   1   2  12      127.01      123.43      9.74 o 
   2   2  12       66.59       67.33      5.52 o 
   3   2  12        8.71       16.47      3.92 o 
   4   2  12       57.90       57.67      6.22 o 
   5   2  12       36.27       34.24      7.17 o 
   6   2  12        0.52        0.36      5.08 o 
   7   2  12       11.53       12.45      5.35 o 
   8   2  12        3.06        4.63      6.36 o 
   9   2  12        4.39        8.66      8.35 o 
   0   3  12        0.08        4.10      4.66 o 
   1   3  12       17.94       20.10      4.43 o 
   2   3  12      361.98      330.41     20.32 o 
   3   3  12       22.05       13.09      4.21 o 
   4   3  12      179.48      187.28     12.80 o 
   5   3  12        1.08       -0.98      4.54 o 
   6   3  12       23.57       26.83      5.74 o 
   7   3  12        1.96        0.35      5.83 o 
   8   3  12        6.06        7.26      7.04 o 
   9   3  12        6.38       -5.04      9.62 o 
   0   4  12      203.38      198.55     20.88 o 
   1   4  12       47.52       74.86     10.90 o 
   2   4  12      293.07      291.17     24.34 o 
   3   4  12       50.67       66.42      7.02 o 
   4   4  12        4.62        3.59      4.63 o 
   5   4  12      130.45      137.25     10.73 o 
   6   4  12       12.00       18.81      6.77 o 
   7   4  12        0.77        0.62      7.58 o 
   8   4  12        2.90       -0.66     13.17 o 
   9   4  12        1.10        4.88     23.67 o 
   0   5  12       14.58       25.74      7.18 o 
   1   5  12       21.97       18.98      5.79 o 
   2   5  12      105.24      104.95     11.97 o 
   3   5  12       71.06       85.79      8.75 o 
   4   5  12       78.40       92.26     12.54 o 
   5   5  12       10.01        9.46      5.76 o 
   6   5  12        5.67        6.55      6.16 o 
   7   5  12        9.82       12.78     11.17 o 
   8   5  12        0.98      -12.36     13.73 o 
   0   6  12      114.93       94.56     12.71 o 
   1   6  12        8.71        3.82      4.69 o 
   2   6  12       18.33       17.16      5.77 o 
   3   6  12        4.89        7.00      5.61 o 
   4   6  12        4.77        6.38      5.87 o 
   5   6  12       32.17       42.90      6.96 o 
   6   6  12        4.08       -0.93      6.33 o 
   7   6  12        2.01       -7.13     11.50 o 
   8   6  12        1.50      -12.65     20.41 o 
   0   7  12       27.20       32.64      9.05 o 
   1   7  12       86.66      100.19     11.47 o 
   2   7  12       64.01       79.37      9.49 o 
   3   7  12       23.50       20.57      7.35 o 
   4   7  12        5.95        8.75      6.06 o 
   5   7  12       13.96       13.01      6.60 o 
   6   7  12        0.89        4.97      8.05 o 
   7   7  12        0.43      -15.81     15.81 o 
   0   8  12        0.43        5.92     10.06 o 
   1   8  12       43.91       35.34      7.71 o 
   2   8  12        7.47        2.67      6.58 o 
   3   8  12        2.19        3.80      6.37 o 
   4   8  12        6.65        2.43      7.24 o 
   5   8  12        2.95       -0.58      7.38 o 
   6   8  12        0.67       24.24     24.49 o 
   0   9  12        3.16      -13.19     14.27 o 
   1   9  12        7.11       -1.87     11.04 o 
   2   9  12        8.39        3.37      8.58 o 
   3   9  12        3.49        1.14      7.71 o 
   4   9  12        3.15        3.02      8.82 o 
   5   9  12        1.11       16.98     18.79 o 
   0  10  12        7.36        3.25     18.43 o 
   1  10  12        0.01      -12.00     13.57 o 
   2  10  12        1.22        0.37     10.35 o 
   3  10  12        1.37       -2.95     10.70 o 
   1   0  13       37.00       39.45      7.08 o 
   2   0  13      136.15      130.11     12.31 o 
   3   0  13        7.37       12.04      5.07 o 
   4   0  13       61.69       68.97     15.36 o 
   5   0  13       22.74       36.22      8.25 o 
   6   0  13       73.23       62.57     11.11 o 
   7   0  13        9.35       -0.57     11.12 o 
   8   0  13        0.42        2.85      8.53 o 
   9   0  13        6.07       -4.96     12.94 o 
   0   1  13        2.36        5.14      5.10 o 
   1   1  13       36.78       26.77      4.51 o 
   2   1  13       25.43       28.90      4.04 o 
   3   1  13      197.33      193.36     14.45 o 
   4   1  13       40.11       37.54      5.17 o 
   5   1  13       10.76        3.47      4.94 o 
   6   1  13       32.50       31.07      6.65 o 
   7   1  13        4.25        6.13      5.79 o 
   8   1  13        8.05       -1.97      6.16 o 
   9   1  13        0.66       -6.62     10.98 o 
   0   2  13      532.19      490.13     47.39 o 
   1   2  13      130.05      115.13      9.53 o 
   2   2  13      243.22      226.44     13.55 o 
   3   2  13       26.93       27.04      6.87 o 
   4   2  13       27.52       33.47      6.25 o 
   5   2  13       25.71       21.73      5.70 o 
   6   2  13        0.20        1.16      5.90 o 
   7   2  13        0.19        7.24      6.26 o 
   8   2  13        6.37        8.57      6.79 o 
   9   2  13        4.99       -5.89     11.09 o 
   0   3  13      124.48       98.87     12.14 o 
   1   3  13       18.08       23.10      4.28 o 
   2   3  13      132.22      131.03     10.93 o 
   3   3  13        1.73        0.40      3.98 o 
   4   3  13       44.67       43.64     12.02 o 
   5   3  13        8.81       17.61      5.23 o 
   6   3  13        4.47       14.14      9.52 o 
   7   3  13        2.15       -5.67      6.86 o 
   8   3  13        1.09       -1.67      8.40 o 
   9   3  13        1.54       -5.38     15.01 o 
   0   4  13      149.38      176.37     45.98 o 
   1   4  13       21.29       22.67      4.74 o 
   2   4  13      127.44      122.93     10.56 o 
   3   4  13       54.28       44.04      6.41 o 
   4   4  13       44.49       48.08      6.82 o 
   5   4  13        2.73        1.67      5.48 o 
   6   4  13        4.09        3.38      7.44 o 
   7   4  13        1.84       15.75      9.89 o 
   8   4  13        6.52       13.03     13.21 o 
   0   5  13        1.48       -3.59      5.94 o 
   1   5  13        7.95       10.13      4.71 o 
   2   5  13       35.70       18.73      5.39 o 
   3   5  13       24.74       23.93      5.83 o 
   4   5  13        4.55       11.04      8.17 o 
   5   5  13       10.28       13.01      6.39 o 
   6   5  13        8.54       17.51      9.46 o 
   7   5  13       12.62       10.90     20.87 o 
   0   6  13       91.28      117.72     39.11 o 
   1   6  13       51.25       44.22      7.89 o 
   2   6  13       11.42       17.09      5.92 o 
   3   6  13       44.12       61.92     20.22 o 
   4   6  13       15.60        6.07      7.35 o 
   5   6  13       23.29       19.81      7.20 o 
   6   6  13        1.93       -7.39      7.39 o 
   7   6  13        4.72        1.01     13.02 o 
   0   7  13       19.07       17.16      8.97 o 
   1   7  13       86.00       81.40     10.67 o 
   2   7  13       11.08       12.26      6.48 o 
   3   7  13       29.11       27.88      7.17 o 
   4   7  13       40.24       36.37      7.67 o 
   5   7  13       13.39       16.87      7.35 o 
   6   7  13       17.18       11.52      8.66 o 
   0   8  13        1.65       11.74     14.45 o 
   1   8  13       55.54       60.77      8.92 o 
   2   8  13       20.69       28.62      9.28 o 
   3   8  13       26.40       42.73     17.79 o 
   4   8  13        8.45        7.15      7.77 o 
   5   8  13        3.41        6.07      8.30 o 
   6   8  13        0.76       -9.37     12.76 o 
   0   9  13        0.26       -2.17     16.44 o 
   1   9  13       18.60        8.04     10.34 o 
   2   9  13        4.72        7.48      9.79 o 
   3   9  13        2.06        5.08     10.18 o 
   4   9  13        3.89        8.78     11.90 o 
   2  10  13        1.13        7.23     24.93 o 
   0   0  14      138.54      147.41     23.30 o 
   1   0  14       56.77       54.97     13.28 o 
   2   0  14      189.09      155.13     14.28 o 
   3   0  14       76.45       91.64     10.09 o 
   4   0  14        0.03        2.84      6.94 o 
   5   0  14       35.68       46.74     10.37 o 
   6   0  14       36.04       47.07     10.81 o 
   7   0  14        0.02        2.12     10.68 o 
   8   0  14        1.38      -11.50     11.50 o 
   0   1  14       20.14        8.26      5.56 o 
   1   1  14       12.56       12.31      4.20 o 
   2   1  14       82.50       74.89      6.13 o 
   3   1  14       24.29       33.59      4.73 o 
   4   1  14       81.41       78.23      8.09 o 
   5   1  14        1.60        0.55      5.79 o 
   6   1  14        1.52        7.39      6.26 o 
   7   1  14        5.18       -3.72      6.81 o 
   8   1  14        2.74        3.65      8.54 o 
   0   2  14      590.42      559.12     76.42 o 
   1   2  14       21.94       26.04      8.11 o 
   2   2  14       54.03       47.01      5.24 o 
   3   2  14       51.79       64.55      6.53 o 
   4   2  14       32.53       34.98      5.51 o 
   5   2  14        4.15        8.29      5.43 o 
   6   2  14        5.15       10.37      6.35 o 
   7   2  14        0.41       -6.75      7.03 o 
   8   2  14        2.57        2.93     10.25 o 
   0   3  14       65.75       67.27      9.89 o 
   1   3  14       70.65       61.20      6.15 o 
   2   3  14       74.58       87.05      8.03 o 
   3   3  14       89.93       82.61     10.12 o 
   4   3  14       15.43        3.27      4.77 o 
   5   3  14        3.23       -4.31      5.55 o 
   6   3  14        3.68        7.17      9.86 o 
   7   3  14        0.03       -5.26      7.26 o 
   8   3  14        1.61        5.25     11.89 o 
   0   4  14        0.00       -0.31      5.74 o 
   1   4  14       50.83       63.27      6.94 o 
   2   4  14       15.50        6.63      9.51 o 
   3   4  14       38.16       34.07      7.12 o 
   4   4  14        2.53        0.93      5.31 o 
   5   4  14       33.44       25.80      7.12 o 
   6   4  14        3.74        6.30      7.93 o 
   7   4  14       13.22       25.40     10.01 o 
   0   5  14       25.63       21.10      7.34 o 
   1   5  14       30.45       26.15      5.77 o 
   2   5  14       26.98       32.58      6.36 o 
   3   5  14       17.62       17.23     10.85 o 
   4   5  14        3.32        8.10      6.36 o 
   5   5  14       10.33       16.61      6.84 o 
   6   5  14        4.58        3.35      8.34 o 
   7   5  14        3.60       11.41     11.58 o 
   0   6  14        3.27       16.56     14.09 o 
   1   6  14       37.11       39.73      7.99 o 
   2   6  14       16.43       12.46      6.39 o 
   3   6  14        5.54       16.19      6.53 o 
   4   6  14       16.40        4.45      6.33 o 
   5   6  14       25.34       24.50      7.33 o 
   6   6  14        1.25       -2.61      8.23 o 
   0   7  14        5.93        8.82      9.68 o 
   1   7  14        1.09        3.22      6.95 o 
   2   7  14       13.41       13.46      7.35 o 
   3   7  14        7.15       18.16      7.48 o 
   4   7  14       11.79       20.01      7.66 o 
   5   7  14       14.25       17.12      8.27 o 
   6   7  14        9.05       16.74     12.08 o 
   0   8  14       11.36       20.78     15.17 o 
   1   8  14       34.04       44.82     11.63 o 
   2   8  14       22.52       41.30      8.66 o 
   3   8  14        4.39       -4.27      7.42 o 
   4   8  14       10.54       12.94      8.59 o 
   5   8  14        3.13        1.29     11.60 o 
   0   9  14       12.12       12.28     19.69 o 
   1   9  14        4.22       24.68     14.35 o 
   2   9  14        6.67       14.80     11.01 o 
   3   9  14        1.41        3.00     14.23 o 
   1   0  15       10.62        5.75      5.93 o 
   2   0  15       64.18       82.73      9.61 o 
   3   0  15      101.49       93.87     16.71 o 
   4   0  15       11.67       -0.59     10.93 o 
   5   0  15        6.73       17.64      9.49 o 
   6   0  15        6.99       -2.83     20.87 o 
   7   0  15        1.00        2.32     11.42 o 
   8   0  15        2.34        4.01     14.60 o 
   0   1  15       18.50       26.30      9.03 o 
   1   1  15        2.91        6.05      4.20 o 
   2   1  15       62.54       59.82      5.72 o 
   3   1  15       52.39       60.14      7.98 o 
   4   1  15        4.44       13.27      5.45 o 
   5   1  15       28.62       35.27      7.21 o 
   6   1  15        3.24       -1.09      6.70 o 
   7   1  15        0.92       -2.50      7.75 o 
   8   1  15        1.64      -10.66     10.66 o 
   0   2  15        0.08       14.57      6.44 o 
   1   2  15      163.43      138.39     11.24 o 
   2   2  15        6.34       10.19      4.93 o 
   3   2  15       10.65       13.42      4.91 o 
   4   2  15       48.23       45.66      6.34 o 
   5   2  15        1.89       -3.65      5.70 o 
   6   2  15       11.76       16.55      7.15 o 
   7   2  15        0.33       -1.25      8.03 o 
   8   2  15        0.64       -3.27     12.03 o 
   0   3  15       35.82       29.92     10.66 o 
   1   3  15       50.02       47.09      5.59 o 
   2   3  15       27.57       29.03      8.19 o 
   3   3  15       33.91       47.55      6.13 o 
   4   3  15       13.61        9.31      5.18 o 
   5   3  15        2.24        2.92      6.72 o 
   6   3  15        6.41        6.02      7.41 o 
   7   3  15        1.04       -3.09      8.78 o 
   8   3  15        3.54       -5.78     38.48 o 
   0   4  15       55.70       59.36     10.14 o 
   1   4  15       21.87       30.61      6.28 o 
   2   4  15       60.48       77.41      8.44 o 
   3   4  15       31.99       28.55      6.62 o 
   4   4  15       13.56       -0.77      5.65 o 
   5   4  15        3.59       -3.53      6.33 o 
   6   4  15        9.54       -1.21      7.92 o 
   7   4  15        0.52       -7.04     10.51 o 
   0   5  15        1.82        2.92      7.52 o 
   1   5  15        7.05        4.07      5.91 o 
   2   5  15        6.53        7.18      5.77 o 
   3   5  15        1.52        4.07      5.71 o 
   4   5  15       15.53       30.12      7.09 o 
   5   5  15       15.13       28.10      7.41 o 
   6   5  15        5.55        2.67     12.27 o 
   7   5  15        0.48      -10.30     24.93 o 
   0   6  15        0.22       -5.27      9.21 o 
   1   6  15        1.79        3.50      6.37 o 
   2   6  15        0.06       -4.91      5.96 o 
   3   6  15       47.82       66.23      9.01 o 
   4   6  15        3.44        5.78      7.07 o 
   5   6  15        7.66       13.41      7.61 o 
   6   6  15        0.07      -13.08     13.08 o 
   0   7  15        6.88        4.88     12.83 o 
   1   7  15        5.72       11.06      7.02 o 
   2   7  15        7.51       -2.27      6.89 o 
   3   7  15        3.01        4.68      7.38 o 
   4   7  15        9.08       12.86      7.99 o 
   5   7  15        1.24       -3.43      9.71 o 
   0   8  15        0.57        5.60     15.90 o 
   1   8  15        7.81       10.44      8.11 o 
   2   8  15        1.09        3.03      8.30 o 
   3   8  15        9.67       11.26      8.85 o 
   4   8  15        1.85       -5.48     13.39 o 
   2   9  15        4.38        0.00     22.94 o 
   0   0  16        4.79        6.14      9.03 o 
   1   0  16       12.50        4.43      6.39 o 
   2   0  16       75.55       82.93      9.89 o 
   3   0  16        0.08       -3.52      7.86 o 
   4   0  16        0.29       -7.58      7.58 o 
   5   0  16       19.55       41.38     15.54 o 
   6   0  16       38.11       33.58     12.56 o 
   7   0  16       28.60       -1.16     12.83 o 
   0   1  16        8.58       10.52      6.64 o 
   1   1  16       44.33       47.74      7.41 o 
   2   1  16       56.29       51.94      7.04 o 
   3   1  16       15.81       11.81      5.13 o 
   4   1  16       92.77      116.74     11.32 o 
   5   1  16       21.91       33.03      7.76 o 
   6   1  16       16.12       16.09     14.19 o 
   7   1  16        1.69        0.52      8.95 o 
   0   2  16        0.78        7.01      6.63 o 
   1   2  16        0.83       -2.06      5.08 o 
   2   2  16        3.00       -0.42      5.74 o 
   3   2  16       46.11       57.36      6.90 o 
   4   2  16       47.22       49.14     10.35 o 
   5   2  16       11.76       19.40      9.64 o 
   6   2  16        4.68        1.38      7.65 o 
   7   2  16        9.89        6.35      9.34 o 
   0   3  16       17.84        7.47      7.77 o 
   1   3  16        5.87        0.50      4.59 o 
   2   3  16        5.12        1.27      4.87 o 
   3   3  16       25.11       22.81      7.24 o 
   4   3  16        8.05       15.17      7.77 o 
   5   3  16        4.16       11.16      7.35 o 
   6   3  16        3.15       -2.66      8.57 o 
   7   3  16        9.12      -13.55     16.26 o 
   0   4  16       19.25       24.92      8.56 o 
   1   4  16        4.67        6.78      5.63 o 
   2   4  16        4.70        7.89      5.63 o 
   3   4  16       42.04       56.27      9.07 o 
   4   4  16        4.66       -1.05      6.62 o 
   5   4  16        0.93       12.64      8.51 o 
   6   4  16        1.82       -6.24      9.73 o 
   0   5  16        0.52        1.60      7.89 o 
   1   5  16        9.88        3.34      6.61 o 
   2   5  16        6.93        9.42      6.11 o 
   3   5  16        8.08       20.05      6.74 o 
   4   5  16        8.56       11.57      6.84 o 
   5   5  16        4.55        8.17      7.76 o 
   6   5  16        1.99      -14.27     16.80 o 
   0   6  16        3.87       -8.28      8.28 o 
   1   6  16       11.01       16.60      7.27 o 
   2   6  16        0.53        9.13      6.79 o 
   3   6  16       16.53       27.90      7.91 o 
   4   6  16        5.85       14.20      7.68 o 
   5   6  16        6.17        1.55     10.33 o 
   0   7  16       34.38       40.29     15.36 o 
   1   7  16        5.52       -6.18      7.02 o 
   2   7  16        4.19       -7.30      7.30 o 
   3   7  16        1.93        6.17      8.50 o 
   4   7  16        0.39        0.44      9.73 o 
   1   8  16        0.09        9.57     13.52 o 
   2   8  16        9.62       14.97     13.42 o 
   3   8  16        0.92      -11.74     20.96 o 
   1   0  17        4.83       29.00     45.25 o 
   2   0  17        0.00       11.07      6.42 o 
   3   0  17        3.01       -4.16      8.76 o 
   4   0  17       48.81       67.47     13.01 o 
   5   0  17       35.72       43.91     12.01 o 
   6   0  17        3.99       20.94     12.71 o 
   0   1  17       26.41       30.08      8.30 o 
   1   1  17        7.47        3.85      5.05 o 
   2   1  17       18.38       28.84      5.42 o 
   3   1  17        9.53       11.36      6.36 o 
   4   1  17       28.47       45.64      7.94 o 
   5   1  17       10.52       21.66      7.81 o 
   6   1  17       10.33       -0.16      9.99 o 
   7   1  17        0.27       -8.13     27.28 o 
   0   2  17        0.09        7.41     10.66 o 
   1   2  17        3.65        6.17      4.90 o 
   2   2  17       37.43       41.44      6.52 o 
   3   2  17       11.26       12.71      5.89 o 
   4   2  17        1.02        4.65      6.49 o 
   5   2  17        1.52       -7.28      7.28 o 
   6   2  17       11.04        9.20      9.42 o 
   0   3  17       28.65       45.80     23.58 o 
   1   3  17       10.59       12.55      5.81 o 
   2   3  17        8.69        8.23      5.49 o 
   3   3  17       25.87       21.25      6.67 o 
   4   3  17       14.81       21.97      7.20 o 
   5   3  17        0.19       -6.85      8.34 o 
   6   3  17        7.24        2.53     17.16 o 
   0   4  17        2.84        0.68      7.56 o 
   1   4  17        7.16        6.82      6.39 o 
   2   4  17        0.87        5.36      6.10 o 
   3   4  17        2.52       -2.43      6.36 o 
   4   4  17        6.60        6.45      7.08 o 
   5   4  17        7.53        6.31     10.01 o 
   6   4  17        0.51      -16.26     19.69 o 
   0   5  17        0.04        0.43      8.11 o 
   1   5  17        8.06       12.97      7.16 o 
   2   5  17        0.37        0.30      6.43 o 
   3   5  17        3.42       -5.46      6.99 o 
   4   5  17       26.73       38.53      8.94 o 
   5   5  17        4.03       -5.78     18.79 o 
   0   6  17        0.05       -0.90     11.56 o 
   1   6  17        2.76       -0.04     11.34 o 
   2   6  17        8.30       16.51      8.00 o 
   3   6  17        1.05       -1.38      7.84 o 
   4   6  17        2.83       10.53     10.76 o 
   0   7  17        7.48       -4.52     14.63 o 
   1   7  17        0.44       -8.21      8.54 o 
   2   7  17        8.74       16.71     10.55 o 
   0   0  18       11.20       12.47     10.84 o 
   1   0  18       12.03        8.31      9.76 o 
   2   0  18        1.42       -0.91      7.02 o 
   3   0  18        3.41       -3.26      8.27 o 
   4   0  18        9.19        5.43     21.05 o 
   5   0  18        0.14       -4.09     11.52 o 
   6   0  18        4.99        8.67     25.47 o 
   0   1  18        2.04       43.78     22.31 o 
   1   1  18       16.13       16.24      5.52 o 
   2   1  18        8.78       20.99      6.13 o 
   3   1  18        1.91       14.27      6.57 o 
   4   1  18        7.58        9.53      7.31 o 
   5   1  18        6.56       -1.81      8.28 o 
   6   1  18        5.19        2.35     22.58 o 
   0   2  18        1.32        3.45      7.92 o 
   1   2  18        1.84        2.17      5.05 o 
   2   2  18        0.89        8.13      8.50 o 
   3   2  18       10.95       25.58      6.65 o 
   4   2  18        3.91       -1.03      7.38 o 
   5   2  18        0.34       -5.85      8.84 o 
   6   2  18        8.28      -13.55     28.90 o 
   0   3  18       11.76       20.68      8.69 o 
   1   3  18        1.30        0.52      6.32 o 
   2   3  18        4.56        4.75      6.45 o 
   3   3  18        1.35        5.48      9.60 o 
   4   3  18        8.29       19.84     10.08 o 
   5   3  18        6.91       20.96     19.15 o 
   0   4  18        0.91        0.30      8.48 o 
   1   4  18        2.99        0.84      8.59 o 
   2   4  18        5.53        8.63      6.69 o 
   3   4  18        3.21        6.81      7.06 o 
   4   4  18        1.72       -4.82      8.35 o 
   0   5  18        1.67      -10.48     10.48 o 
   1   5  18        6.58        5.80      7.41 o 
   2   5  18        0.27        5.15      8.94 o 
   3   5  18        3.67       11.05      8.21 o 
   4   5  18       25.93       30.35     17.88 o 
   0   6  18        2.76        6.50     14.63 o 
   1   6  18        6.35       -4.31      8.14 o 
   2   6  18       15.47       29.26     11.32 o 
   3   6  18        5.53       -4.88     17.70 o 
   1   0  19        1.25       -1.96     11.29 o 
   2   0  19        0.68        6.04     11.47 o 
   3   0  19        4.79        8.77     10.34 o 
   4   0  19       28.13       -2.51     18.34 o 
   5   0  19       15.02      -23.48     23.48 o 
   0   1  19        0.63        1.15      7.85 o 
   1   1  19        1.79        3.09      5.19 o 
   2   1  19       25.44       28.73      7.01 o 
   3   1  19        5.51        2.97      7.38 o 
   4   1  19        1.48       -7.56      8.41 o 
   5   1  19        1.64      -11.02     24.39 o 
   0   2  19        6.29       11.69      8.90 o 
   1   2  19        0.76       -1.66      5.44 o 
   2   2  19        1.13        4.10      6.40 o 
   3   2  19        4.45        9.79      7.09 o 
   4   2  19        1.41       -6.94      9.37 o 
   5   2  19        0.34      -11.56     31.98 o 
   0   3  19        0.00       -8.28      8.28 o 
   1   3  19       13.46       12.98      7.47 o 
   2   3  19        1.40        3.01      6.62 o 
   3   3  19        3.58        2.95      8.07 o 
   0   4  19        0.83       10.43     10.67 o 
   1   4  19        4.99        4.45      7.31 o 
   2   4  19        2.15       -1.20      7.50 o 
   3   4  19       18.58       19.76     12.19 o 
   0   5  19        1.65        2.35     15.90 o 
   1   5  19       15.81       18.57     11.86 o 
   2   5  19        4.38       -0.93     11.55 o 
   0   0  20        0.93      -11.92     11.92 o 
   1   0  20        1.56        3.79      8.15 o 
   2   0  20        0.00        8.70     28.72 o 
   3   0  20        1.04       -4.52     21.68 o 
   0   1  20       14.84        8.10      9.26 o 
   1   1  20        0.63       -2.18      5.97 o 
   2   1  20        3.69       -3.08      7.20 o 
   3   1  20        7.42       10.63     16.54 o 
   0   2  20        0.00        2.89      9.20 o 
   1   2  20        2.52        1.51      9.05 o 
   2   2  20       13.98       28.25      8.09 o 
   3   2  20        3.69        1.08     31.07 o 
   0   3  20       10.82       26.28     11.30 o 
   1   3  20        0.18       12.63      8.71 o 
   2   3  20        5.48        2.74     17.88 o 
   3   3  20        1.23        7.77     22.40 o 
   1   4  20        1.25       19.51     18.79 o 
   1   0  21        6.37      -11.74     14.63 o 
   0   1  21       11.39       40.50     12.77 o 
   1   1  21        1.99        6.86     13.73 o 
   0   2  21        1.52        8.67     18.61 o 
                                                 
